# Supplementary material for: Directional auxin fluxes in plants by intramolecular domain–domain coevolution of PIN auxin transporters
Source: New Phytol. 2020 May 20;227(5):1406–16. doi: 10.1111/nph.16629 (PMC7496279; doi:10.1111/nph.16629)
Supplement: Supplementary file 1 — Dataset S1 Amino acid sequence alignment of the PIN proteins from 15 plant species detailed in the Materials and Methods section regarding the identification of coevolving sites. Fig. S1 Differential subcellular localizations of three PIN protein clades in Arabidopsis. Fig. S2 Polar localization of the chimeric PIN proteins in which the domains were swapped between the PM‐localized canonical PINs, PIN1 and PIN2. Fig. S3 Subcellular localization of the chimeric PIN proteins in cells of the LRC and cortex. Fig. S4 Loss of root gravitropism in the Arabidopsis pin2 mutant. Fig. S5 Subcellular localizations of chimeric PIN proteins with domains swapped between PIN2 and the noncanonical PIN6. Fig. S6 Subcellular localization of the chimeric PIN proteins in cells of the LRC and cortex. Fig. S7 Subcellular localizations of chimeric PINs with domains swapped between PIN2 and the noncanonical PIN5. Fig. S8 Subcellular localization of the chimeric PIN proteins in cells of the LRC and cortex. Fig. S9 Root gravitropic analysis of Arabidopsis seedlings expressing ER‐localized chimeric PINs in the wild‐type background. Table S1 Primers used for vector construction. Table S2 Identification of coevolving sites at the correlated N‐ and C‐TMDs of PIN proteins. Please note: Wiley Blackwell are not responsible for the content or functionality of any Supporting Information supplied by the authors. Any queries (other than missing material) should be directed to the New Phytologist Central Office. [file NPH-227-1406-s001.zip]

Archive with 2 entries (2 files):
- nph16629-sup-0001-FigsS1-S9 -TablesS1- S2.pdf
- nph16629-sup-0002-DataS1.fasta
