# Supplementary material for: Directional auxin fluxes in plants by intramolecular domain–domain coevolution of PIN auxin transporters
Source: New Phytol. 2020 May 20;227(5):1406–16. doi: 10.1111/nph.16629 (PMC7496279; doi:10.1111/nph.16629)
Supplement: Supplementary file 1 — Dataset S1 Amino acid sequence alignment of the PIN proteins from 15 plant species detailed in the Materials and Methods section regarding the identification of coevolving sites. Fig. S1 Differential subcellular localizations of three PIN protein clades in Arabidopsis. Fig. S2 Polar localization of the chimeric PIN proteins in which the domains were swapped between the PM‐localized canonical PINs, PIN1 and PIN2. Fig. S3 Subcellular localization of the chimeric PIN proteins in cells of the LRC and cortex. Fig. S4 Loss of root gravitropism in the Arabidopsis pin2 mutant. Fig. S5 Subcellular localizations of chimeric PIN proteins with domains swapped between PIN2 and the noncanonical PIN6. Fig. S6 Subcellular localization of the chimeric PIN proteins in cells of the LRC and cortex. Fig. S7 Subcellular localizations of chimeric PINs with domains swapped between PIN2 and the noncanonical PIN5. Fig. S8 Subcellular localization of the chimeric PIN proteins in cells of the LRC and cortex. Fig. S9 Root gravitropic analysis of Arabidopsis seedlings expressing ER‐localized chimeric PINs in the wild‐type background. Table S1 Primers used for vector construction. Table S2 Identification of coevolving sites at the correlated N‐ and C‐TMDs of PIN proteins. Please note: Wiley Blackwell are not responsible for the content or functionality of any Supporting Information supplied by the authors. Any queries (other than missing material) should be directed to the New Phytologist Central Office. [file NPH-227-1406-s001.zip › nph16629-sup-0002-DataS1.fasta]

>AtPIN1
MITAADFYHVMTAMVPLYVAMILAYGSVKWWKIFTPDQCSGINRFVALFAVPLLSFHFIA
ANNPYAMNLRFLAADSLQKVIVLSLLFLWCK----LSR------N--------G----SL
DWTITLFSLSTLPNTLVMGIPLLKGMYGNFSGDLMVQIVVLQCIIWYTLMLFLFEYRGA-
--KLLISEQF-PDTAGS-IVSIHVDSDIMSL--DGRQ-PLETEAEIKEDG---KLHVTVR
RSN-AS---------RSD-IYS----------RRSQ---GLSA--TP-R--PSNLTNAEI
YSLQSSR-NPTP--------------------RG---------SSFNHTDFYSMM--ASG
GG------RNSNFGP------GEAV--FG-------SKGP--TPRPSNYEED--------
---GGP-----AKPTAAGTAAGAGRF-HYQSGGSGG-------GGGAHYPA-PNPGM--F
-SPN---T-GGGGGTAAKGNAPV-VGGK---------------------R----------
--------QDG----NGRDLHMFVWSSS-ASPVSDVFGGG-------GGNHH--ADYSTA
T----ND-HQKDVKIS--V---PQ--GN-----------------SNDNQ----------
---YV-EREEFSFGN-KDD------DSK-VL----A-TDGGNNI-SNKT-----------
----TQ---AKVMPPTSVMTRLILIMVWRKLIRNPNSYSSLFGITWSLISFKWNIEMPAL
IAKSISILSDAGLGMAMFSLGLFMALNPRIIACGNRRAAFAAAMRFVVGPAVMLV-ASYA
VGLRGVLLHVAIIQAALPQGIV--PFVFAKEYNVHPDILSTAVIFGMLIALPITLLYYIL
LGL---
>AtPIN2
MITGKDMYDVLAAMVPLYVAMILAYGSVRWWGIFTPDQCSGINRFVAVFAVPLLSFHFIS
SNDPYAMNYHFLAADSLQKVVILAALFLWQA----FSR------R--------G----SL
EWMITLFSLSTLPNTLVMGIPLLRAMYGDFSGNLMVQIVVLQSIIWYTLMLFLFEFRGA-
--KLLISEQF-PETAGS-ITSFRVDSDVISL--NGRE-PLQTDAEIGDDG---KLHVVVR
RSSAAS-----------S-MIS-SF-------NKSHGGGLNSSMITP-R--ASNLTGVEI
YSVQSSR-EPTP--------------------RA---------SSFNQTDFYAMF--NAS
KAPSPRHGYTNSYGGAGAGPGGDV---YS--LQ-S-SKGV--TPRTSNFDEEVMKTA-KK
AGRGGRS---MSGE----------LYN-----NNSV----------PSYPP-PNP---MF
-TGS---TSG-------------ASGVK---------------------KKE-------S
GGGGS-GGGVGV-GGQNKEMNMFVWSSS-ASPVSEAN-AKNAMTR-GSSTDV-STDPKVS
I-PPHDNLATKAMQNL--IENMSP-GRKGHV---EMDQDG-N-NGGK-------------
-SPYM----------------G---KKG-SDV-----EDGG-------------------
--PGPR---KQQMPPASVMTRLILIMVWRKLIRNPNTYSSLFGLAWSLVSFKWNIKMPTI
MSGSISILSDAGLGMAMFSLGLFMALQPKIIACGKSVAGFAMAVRFLTGPAVIAA-TSIA
IGIRGDLLHIAIVQAALPQGIV--PFVFAKEYNVHPDILSTAVIFGMLVALPVTVLYYVL
LGL---
>AtPIN3
MISWHDLYTVLTAVIPLYVAMILAYGSVRWWKIFSPDQCSGINRFVAIFAVPLLSFHFIS
TNNPYAMNLRFIAADTLQKIIMLSLLVLWAN----FTR------S--------G----SL
EWSITIFSLSTLPNTLVMGIPLLIAMYGEYSGSLMVQIVVLQCIIWYTLLLFLFEFRGA-
--KMLIMEQF-PETAAS-IVSFKVESDVVSL--DGHD-FLETDAEIGDDG---KLHVTVR
KSN-AS---------RRS-F-------------------CGPNM-TP-R--PSNLTGAEI
YSLST-----TP--------------------RG---------SNFNHSDFYNMM-----
-GFPG--GRLSNFGP------ADM---YS--VQ-S-SRGP--TPRPSNFEEN--------
---CAMA----SSP----------RFGYYP------------GGGAGSYPA-PNP---EF
-SST---T-------TSTANKSVNKNPK------DVNTNQQTTLP---------------
-TGGKSNSHD------AKELHMFVWSSN-GSPVSDR--AGLNVF---GGA--PDNDQGGR
S----DQ-GAKEIRML--VPD-QS--HN------------GE---TKAVAHPAS------
G-DFG-GEQQFSFAG-KEEE----AER--PKD-AEN---GLNKL-APNSTAALQSKTGLG
GAEA---SQRKNMPPASVMTRLILIMVWRKLIRNPNTYSSLIGLIWALVAFRWHVAMPKI
IQQSISILSDAGLGMAMFSLGLFMALQPKLIACGNSVATFAMAVRFLTGPAVMAV-AAIA
IGLRGDLLRVAIVQAALPQGIV--PFVFAKEYNVHPAILSTGVIFGMLIALPITLVYYIL
LGL---
>AtPIN4
MITWHDLYTVLTAVVPLYVAMILAYGSVQWWKIFSPDQCSGINRFVAIFAVPLLSFHFIS
TNDPYAMNFRFVAADTLQKIIMLVLLALWAN----LTK------N--------G----SL
EWMITIFSLSTLPNTLVMGIPLLIAMYGTYAGSLMVQVVVLQCIIWYTLLLFLFEYRGA-
--KLLIMEQF-PETGAS-IVSFKVESDVVSL--DGHD-FLETDAEIGNDG---KLHVTVR
KSN-AS---------RRS-LM----------------------M-TP-R--PSNLTGAEI
YSLSS-----TP--------------------RG---------SNFNHSDFYSVM-----
-GFPG--GRLSNFGP------ADL---YS--VQ-S-SRGP--TPRPSNFEEN--------
---NAV------------------KYGFYNNTNSS------VPA-AGSYPA-PNP---EF
-STG---T-----GVSTKPNKIPKENQ------------QQ--LQ---------------
-EKDSKASHD------AKELHMFVWSSS-ASPVSDV--FG-------GGA--GDNVATEQ
S----EQ-GAKEIRMV--VSD-QP--RK---------------------SNARG-----G
GDDIG-GL--------DSGE----GERE-IEK-ATA---GLNKM-GSNSTAELEAAGGDG
GGNNGT-----HMPPTSVMTRLILIMVWRKLIRNPNTYSSLIGLIWALVAYRWHVAMPKI
LQQSISILSDAGLGMAMFSLGLFMALQPKIIACGNSVATFAMAVRFITGPAIMAV-AGIA
IGLHGDLLRIAIVQAALPQGIV--PFVFAKEYNVHPTILSTGVIFGMLIALPITLVYYIL
LGL---
>AtPIN5
MINCGDVYKVIEAMVPLYVALILGYGSVKWWHIFTRDQCDAINRLVCYFTLPLFTIEFTA
HVDPFNMNYRFIAADVLSKVIIVTVLALWAK----YSN------K--------G----SY
CWSITSFSLCTLTNSLVVGVPLAKAMYGQQAVDLVVQSSVFQAIVWLTLLLFVLEFRKA-
GF-----------------SSNNISD----------VQVDNINIESGKR----------E
TVVVG-------------------------------------------E--KS-------
------------------------------------------------------------
---------------------------FL-----E-------------------------
------------------------------------------------------------
------------------------------------------------------------
------------------------------------------------------------
------------------------------------------------------------
------------------------------------------------------------
----------------------VMSLVWLKLATNPNCYSCILGIAWAFISNRWHLELPGI
LEGSILIMSKAGTGTAMFNMGIFMALQEKLIVCGTSLTVMGMVLKFIAGPAAMAI-GSIV
LGLHGDVLRVAIIQAALPQSIT--SFIFAKEYGLHADVLSTAVIFGMLVSLPVLVAYYAA
LEFIH-
>AtPIN6
MITGNEFYTVMCAMAPLYFAMFVAYGSVKWCKIFTPAQCSGINRFVSVFAVPVLSFHFIS
QNNPYKMDTMFILADTLSKIFVFVLLSLWAV----FFK------A--------G----GL
DWLITLFSIATLPNTLVMGIPLLQAMYGDYTQTLMVQLVVLQCIIWYTLLLFLFELRAA-
--RLLIRAEFPGQAAGS-IAKIQVDDDVISL--DGMD-PLRTETETDVNG---RIRLRIR
RSV-SS-------V-PDSVMSS-SLC-----------------L-TP-R--ASNLSNAEI
FSVN------TPNNRFFHGGGGSGTLQ---FYNG------SNEIMFCNGDLGGFGFTRPG
LGASP--RRLSGYAS------SDA---YS--LQ--------PTPRASNFNELDVN-----
---GNGTPVWMKSP----------------------------AA-GRIYRQ-SSP-----
------------------------------------------------------------
---------------------KMMW----ESGQ---------------------------
------RHAAKD--INGSV----------------PEKEISFRDALKAAPQATAA-----
-----------------GGG-ASMEE-G---------AAGKDTT-PVAAIG---------
---------KQEMPSAIVMMRLILTVVGRKLSRNPNTYSSLLGLVWSLISFKWNIPMPNI
VDFSIKIISDAGLGMAMFSLGLFMALQPKMIPCGAKKATMGMLIRFISGPLFMAG-ASLL
VGLRGSRLHAAIVQAALPQGIV--PFVFAREYNLHPDLLSTLVIFGMIVSLPVTILYYVL
LGL---
>AtPIN7
MITWHDLYTVLTAVIPLYVAMILAYGSVRWWKIFSPDQCSGINRFVAIFAVPLLSFHFIS
SNNPYAMNLRFIAADTLQKLIMLTLLIIWAN----FTR------S--------G----SL
EWSITIFSLSTLPNTLVMGIPLLIAMYGEYSGSLMVQIVVLQCIIWYTLLLFLFEYRGA-
--KILIMEQF-PETGAS-IVSFKVESDVVSL--DGHD-FLETDAQIGDDG---KLHVTVR
KSN-AS---------RRS-FYG----------G------GGTNM-TP-R--PSNLTGAEI
YSLNT-----TP--------------------RG---------SNFNHSDFYSMM-----
-GFPG--GRLSNFGP------ADM---YS--VQ-S-SRGP--TPRPSNFEES--------
---CAMA----SSP----------RFGYYP------------GGAPGSYPA-PNP---EF
-STG-----------NKTGSKAPKENH-----------------H---------------
-HVGKSNSND------AKELHMFVWGSN-GSPVSDR--AGLQVD---NGA----NEQVGK
S----DQGGAKEIRML--ISD-HT--QN------------GE---NK--AGPMN------
G-DYG-GE----------EE----SER--VKE-VPN---GLHKL-RCNSTAELNPKEAI-
--ETGETVPVKHMPPASVMTRLILIMVWRKLIRNPNTYSSLIGLIWALVAFRWDVAMPKI
IQQSISILSDAGLGMAMFSLGLFMALQPKLIACGNSTATFAMAVRFFTGPAVMAV-AAMA
IGLRGDLLRVAIVQAALPQGIV--PFVFAKEYNVHPAILSTGVIFGMLIALPITLVYYIL
LGL---
>AtPIN8
MISWLDIYHVVSATVPLYVSMTLGFLSARHLKLFSPEQCAGINKFVAKFSIPLLSFQIIS
ENNPFKMSPKLILSDILQKFLVVVVLAMVLR----FWHPTGGR-G--------G----KL
GWVITGLSISVLPNTLILGMPILSAIYGDEAASILEQIVVLQSLIWYTILLFLFELNAA-
--RALP--------SSG-------------------------------------------
---------------------------------------------------AS-------
------------------------------------------------------------
------------------------------------------LEHTGNDQEE--------
------------------------------------------------------------
------------------------------------------------------------
------------------------------------------------------------
----------------------AN-------------IE-DE---PKEEED---------
-------------------------EEE--------------------------------
---------VAIVRTRSVGTMKILLKAWRKLIINPNTYATLIGIIWATLHFRLGWNLPEM
IDKSIHLLSDGGLGMAMFSLGLFMASQSSIIACGTKMAIITMLLKFVLGPALMIA-SAYC
IRLKSTLFKVAILQAALPQGVV--PFVFAKEYNLHPEIISTGVIFGMLIALPTTLAYYFL
LDL---
>CarPIN1
MITAADFYHVMTAMVPLYVAMILAYGSVKWWKIFTPDQCSGINRFVALFAVPLLSFHFIA
ANNPYAMNLRFLAADSLQKVIVLSLLFLWCK----LSR------N--------G----SL
DWTITLFSLSTLPNTLVMGIPLLKGMYGNFSGDLMVQIVVLQCIIWYTLMLFLFEYRGA-
--KLLISEQF-PDTAGS-IVSIHVDSDIMSL--DGRQ-PLETEAEIKEDG---KLHVTVR
RSN-AS---------RSD-IYS----------RRSQ---GLSA--TP-R--PSNLTNAEI
YSLQSSR-NPTP--------------------RG---------SSFNHTDFYSMM--ASG
GGGPG--VRNSNFGP------GEAV--FG-------SKGP--TPRPSNYEDD--------
---GGA-----AKPTAAGTATGAGRF-HYQSGGSGG------AGGGAHYPA-PNPGM--F
-SPQ---P-GSGGVTAAKGNAPV-SGGK---------------------R----------
--------QDG----NGRDLHMFVWSSS-ASPVSDVF--G-------GGNHH--ADYATA
T----ND-HQKDVKIS--V---PQ--GN-----------------GNDNQ----------
---FV-EREEFSFGN-KDD------DSK-VL----A-TDGGNNI-SNKT-----------
----PQ---PKVMPPTSVMTRLILIMVWRKLIRNPNSYSSLFGIAWSLVSFKWNIEMPAL
IAKSISILSDAGLGMAMFSLGLFMALNPRIIACGNRRAAFAAAMRFVVGPAVMLV-ASYA
VGLRGVLLHVAIIQAALPQGIV--PFVFAKEYNVHPDILSTAVIFGMLIALPITLLYYIL
LGL---
>BolPIN1a
MITATDFYHVMTAMVPLYVAMILAYGSVKWWKIFTPTQCSGINRFVALFAVPLLSFHFIA
ANNPYAMNLRFLAADSLQKVIVLSLLFLWCK----LSP------N--------G----SL
DWTITLFSLTTLPNTLVMGIPLLKGMYGDFSGDLMVQIVVLQCIIWYTLMLFLFEYRGA-
--KLLISEQF-PDTAGS-IVSIHVDSDIMSL--DGRQ-PLETEAEIKEDG---KLHVTVR
RSN-AS---------RSD-IYS----------RRSQ---GLSA--TP-R--PSNLTNAEI
YSLQSSR-NPTP--------------------RG---------SSFNHTDFYSMM--AAG
GG------RNSNFGP------GEAV--FG-------SKGP--TPRPSNYEED--------
---GG------SKP-----AAGAGRF-PYQSGGSG--------GGGAHYPA-PNPGM--F
-SPQ---S-GGGG-TAAKGNGAV-VGGK---------------------RGS--------
-G------QDG----NGRDLHMFVWSSS-ASPVSDVF-GG-------GGNHH--ADYAAA
T----ND-HHKDVKIS--V---PQ--GN-----------------SNDNQ----------
---YV-EREEFSFGN-KDD------DSK-VL----A-AD--NNI-SNKAQ----------
QQQQQQ---PKVMPPTSVMTRLILIMVWRKLIRNPNSYSSLFGITWSLISFKWNIEMPAI
IAKSISILSDAGLGMAMFSLGLFMALNPRIIACGNRRAAFAAGMRFLAGPAVMTV-ASYA
VGLRGVLLRVAIIQAALPQGIV--PFVFAKEYNVHPDILSTAVIFGMLIALPITLLYYIL
LGL---
>BolPIN1b
MITATDFYHVMTAMVPLYVAMILAYGSVKWWKIFTPDQCSGINRFVALFAVPLLSFHFIA
ANNPYAMNLRFLAADSLQKIIVLCLLFLWCK----ISR------T--------G----SL
DWTITLFSLSTLPNTLVMGIPLLKGMYGEFSGELMVQIVVLQCVIWYTLMLFLFEYRGA-
--KLLISEQF-PDTAGS-IVSIHVDSDIMSL--DGRQ-PLETEAEIKEDG---KLHVTVR
RSN-AS---------RSD-IYS----------RRSQ---GLSA--TP-R--PSNLTNAEI
YSLQSSR-NPTP--------------------RG---------SSFNHTDFYSMMG-AAG
GGG-----RNSNFGP------GEAV--FG-------SKGP--TPRPSNYEED--------
---GG------AKPPA---GGGAGRF-HHQSGGSG-----------AHYPA-PNPGM--F
-SPQ---T-GGGA-AAAKGSAPV-VGGK---------------------RGS--------
-G------QDG----NGRDLHMFVWSSS-ASPVSDVF-GG-------GANHH--ADYAAA
N----ND-LHKDVKIS--V---PQ--GN-----------------SNDNQ----------
---HV-DREEFSFGN-KDD------DSK-VL----A-TDGANNI--NKS-----------
---QQQ---AKVMPPTSVMTRLILIMVWRKLIRNPNSYSSLFGITWSLISFKWNIEMPAI
IAKSISILSDAGLGMAMFSLGLFMALNPKIIACGNRKAAFAAGMRFLVGPAVMVV-ASYA
VGLRGVLLRVAIIQAALPQGIV--PFVFAKEYNVHPSILSTAVIFGMLIALPITLLYYIL
LGL---
>GrPIN1a
MITLTDFYHVMTAMVPLYVAMILAYGSVKWWKIFTPDQCSGINRFVALFAVPLLSFHFIA
SNNPYTMNFRFIAADTLQKIIVLVVLAIWSK----VSK------R--------G----CL
EWTITLFSLSTLPNTLVMGIPLLKGMYGEFSGSLMVQIVVLQCIIWYTLMLFMFEYRGA-
--KMLISEQF-PDTAGS-IVSIHVDSDIMSL--DGRQ-PLETEAEIKDDG---KLHVTVR
KSN-AS---------RSD-IFS----------RRSQ---GLSST-TP-R--PSNLTNAEI
YSLQSSR-NPTP--------------------RG---------SSFNHTDFYSMM---AG
-G------RNSNFGS------GDV---YG--MS-A-SRGP--TPRPSNYEED--------
---GS------GKP----------RF-HYHGQSGV----------TGHYPA-PNPGM--F
-SP----T-GSK------------G-VK---------------------KPN--------
-GQAHQKVEDG----GGKDLHMFVWSSS-ASPVSDVF----------GGGH----EYGVT
D--------QKEVRLA--V---SP--GK---------VE-G----HRDNQE---------
--EFM-ERDEFSFGN-R---------RE-MNNVQES-GE-NNKV-GEAI-----------
--AIAN---PKTMPPTSVMTRLILIMVWRKLIRNPNTYSSLIGLTWSLISFRWNVEMPAI
IAKSISILSDAGLGMAMFSLGLFMALQPKIIACGNSVAAFAMAVRFLTGPAVMAA-ASIA
VGLKGVLLHVAIVQAALPQGIV--PFVFAKEYNVHPDILSTAVIFGMLIALPITLVYYIL
LGI---
>GrPIN1b
MITLTDFYHVMTAMVPLYVAMILAYGSVKWWKIFSPGQCSGINRFVALFAVPLLSFHFIA
SNDPYAMNFRFIAADTLQKVMVLGILAVWSK----VSK------R--------G----CL
EWTITLFSLSTLPNTLVMGIPLLKGMYGEFSGSLMVQIVVLQCIIWYTLMLFMFEYRGA-
--KMLISEQF-PDTAGS-IVSIHVDSDIMSL--DGRQ-PLETEAEIKEDG---KLHVTVR
KSN-AS---------RSD-IFS----------RRSQ---GLSST-TP-R--PSNLTNAEI
YSLQSSR-NPTP--------------------RG---------SSFNHTDFYSMM---AG
-G------RNSNFGA------ADV---YG--LS-A-SRGP--TPRPSNYEED--------
---GTG----MGKP----------RF-HYHAQGGA---------GAAHYPA-PNPGM--F
-SP----N-GSK------------ANTK---------------------KPN--------
-DQAQQKAED-----GGRDLHMFVWSSS-ASPVSDVF-GG-------GGGH----EYGAN
E--------QKEVRVA--V---SP--GK---------AE-G----HRENNE---------
--EYM-EREDFSFGN-RGL------ERE-MTN---N-HE-GDKV-GD-------------
----GK---PKTMPPASVITRLILIMVWRKLIRNPNTYSSLIGLTWSLISFRWNVQMPAI
IAKSISILSDAGLGMAMFSLGLFMALQPRIIACGNSVAAFAMGVRFLAGPAVMAA-ASIA
VGLRGVLLHVAIVQAALPQGIV--PFVFAKEYNLHPDILSTAVIFGMLIALPITLVYYIL
LGL---
>GrPIN1c
MISITDFYHVMTAMVPLYVAMVLAYGSVKWWKIFTPDQCSGINRFVALFAVPLLSFHFIA
SNDPYSMNFRFIAADTLQKLIVLAVLAVWTK----VSK------R--------G----CL
EWTITLFSLSTLPNTLVMGIPLLKGMYGDFSGSLMVQIVVLQCIIWYTLMLFLFEYRAA-
--KMLISEQF-PGTAGS-IVSIHVDSDVVSL--DGRQ-PIETEAEIKEDG---KLHVTVR
KSN-AS---------RSD-IFS----------RRSH---GFTST-TP-R--PSNLTNAEI
YSLQSSR-NPTP--------------------RG---------SSFNHTDFYSMM---AG
-G------RNSNFGS------ADV---YG--LS-A-SRGP--TPRPSNYEED--------
---GAA----AGKP----------RF-HYQAPGGGGG-----GGGATHYPV-PNPGM--F
-SP----T-GSKPLGGGNAN----ANAK---------------------RPN--------
-GHPQQKSED-----GGRDLPVFVWSSS-ASPVSDVF--G-------GTGH----DYGAA
D--------QKDVRLA--V---SP--GK---------VE-G----HRENRE---------
--EYM-EREDLSFAK-GGM------NGE-MN----K-HE-GDKL-GD-------------
--GNGK---PNTMPPTSVMTRLILIMVWRKLIRNPNTYSSLIGLTWSLISFRWNVEMPAI
IAKSISILSDAGLGMAMFSLGLFMALQPRIIACGNSVAAFAMAVRFLTGPAVMAA-ASIA
VGLRGVLLRVAIVQAALPQGIV--PFVFAKEYSLHPDILSTAVIFGMLIALPITLVYYIL
LGI---
>GmPIN1a
MITLTDFYHVMTAMVPLYVAMILAYGSVKWWKIFSPDQCSGINRFVALFAVPLLSFHFIA
SNNPYEMNLRFLAADTLQKIIILVLLAVWSN----IAK------R--------G----CL
EWAITLFSLSTLPNTLVMGIPLLKGMYGDFSGSLMVQIVVLQCIIWYTLMLFLFEFRGA-
--RMLISEQF-PDTAGS-IVSIHVDSDVMSL--DGRQ-PLETEAEIKEDG---KLHVTVR
KSN-AS---------RSD-IFS----------RRSQ---GLSST-TP-R--PSNLTNAEI
YSLQSSR-NPTP--------------------RG---------SSFNHTDFYSMM--AAG
-G------RNSNFGA------SDV---YG--LS-A-SRGP--TPRPSNYDED--------
---G-------GKP----------KF-HYHA------------GGTGHYPA-PNPGM--F
-SPS---N-GSKSVAAANAN----ANAK---------------------RPN--------
-GQAQLKPED-----GNRDLHMFVWSSS-ASPVSDVF-----------GAH----EYGGH
D--------QKEVKLN--V---SP--GK---------VE-N----HRDTQE---------
--DYL-EKDEFSFGN-RGM------DRE-MN----Q-LE-GEKV-GD-------------
----GK---PKTMPPASVMTRLILIMVWRKLIRNPNTYSSLIGLTWSLVSFKWNVEMPAI
IAKSISILSDAGLGMAMFSLGLFMALQPRVIACGNSTAAFAMAVRFLTGPAVMAA-ASVA
VGLKGVLLHVAIVQAALPQGIV--PFVFAKEYNVHPDILSTAVIFGMLIALPITLVYYIL
LGL---
>MtPIN1
MITLTDFYHVMTAMVPLYVAMILAYGSVKWWKIFSPDQCSGINRFVALFAVPLLSFHFIA
SNNPYKMNLRFLAADTLQKLIILCLLAIWSN----FSK------R--------G----CL
EWTITLFSLSTLPNTLVMGIPLLKGMYGEFSGSLMVQIVVLQCIIWYTLMLFMFEFRGA-
--RLLISEQF-PDTAGS-IVSIHVDSDVMSL--DGRT-PLETDAEIKEDG---KLHITVR
KSN-AS---------RSD-IYS----------RRSQ---GLSSN-TP-R--PSNLTNAEI
YSLQSSR-NPTP--------------------RG---------SSFNHTDFYSMM--GGG
NG------RNSNFGA------NDVVNNYG--LS-ANSRGV--TPRPSNYEEE--------
---ANN----NAK-----------KF-K-------------------NYPA-PNPGM--F
-SPTNNNN-GSKNL-GSNVS----VNAK---------------------KSN--------
-GQSQQKQED---------LHMFVWSSS-ASPVSDVF-----------GGH----DFGAH
D--------QKEVKLN--V---SP--GK---------VE-G----HRETQE---------
--DYL-EKDEFSFGN-KGM------ERE-MN----Q-HEGGEKG-GD-------------
----GK---SKVMPPASVMTRLILIMVWRKLIRNPNTYSSLIGLTWSLVSFRYHIEMPAI
IAKSISILSDAGLGMAMFSLGLFMALQPKIIACGNSIAAFSMGVRFLVGPAVMAA-ASFA
VGLKGVLFHVAIVQAALPQGIV--PFVFAKEYNVHPDILSTGVIFGMLIALPITLVYYIL
MGL---
>GmPIN1b
MITLTDFYHVMTAMVPLYVAMILAYGSVKWWKIFSPDQCSGINRFVALFAVPLLSFHFIA
SNNPYEMNFRFIAADTLQKMIVLVVLGIWAN----VSK------R--------G----CL
EWTITLFSISTLPNTLVMGIPLLKGMYGEFSGSLMVQIVVLQCIIWYTLMLFMFEYRGA-
--RLLISEQF-PDTAGT-IVSIHVDSDVMSL--DGRQHPLETDAQIKEDG---KLHVTVR
KSN-AS---------RSD-IFS----------RRSQ---GFSST-TP-R--PSNLTNAEI
YSLQSSR-NPTP--------------------RG---------SSFNHTDFYSMM---AA
-G------RNSNFGA------NDV---YG--LS-A-SRGP--TPRPSNYDED--------
---ASNN--NNGKP----------RY-HYPAAGTGTGTGTGTGTGTGHYPA-PNPGM--F
-SP----T-ASKNV------------AK---------------------KP---------
--------DD-----PNKDLHMFVWSSS-ASPVSDVF----------GGGH----EY---
D--------HKELKLT--V---SP--GK---------VE-GN--INRDTQE---------
--EYQPEKDEFSFGN-RGI------E--------DE-HE-GEKV-GN-------------
----GN---PKTMPPASVMTRLILIMVWRKLIRNPNTYSSLIGLTWSLISFRWNVKMPAI
IAKSISILSDAGLGMAMFSLGLFMALQPRIIACGNSTAAFSMAVRFLTGPAVMAA-ASIA
VGLKGVLLHVAIVQAALPQGIV--PFVFAKEYNVHPDILSTGVIFGMLIALPITLVYYIL
LGL---
>PtPIN1b
MISLLDFYHVMTAMVPLYVAMILAYGSVKWWKIFTPDQCSGINRFVALFAVPLLSFHFIS
TNDPYKMNFRFIAADTLQKIIVLVVLAFWTM----FSK------R--------G----CL
EWTITLFSLSTLPNTLVMGIPLLKGMYGDYSGSLMVQVVVLQCIIWYTLMLFLFEYRGA-
--KLLISEQF-PDTAGS-IVSIHVDSDIMSL--DGRQ-PLETEAEIKEDG---KLHVTVR
KSN-AS---------RSD-IFS----------RRSQ---GLSST-TP-R--PSNLTNAEI
YSLQSSR-NPTP--------------------RG---------SSFNHTDFYSMM---AA
-G------RNSNFGA------SDV---YG--LS-A-SRGP--TPRPSNFEEE--------
---NGG----SNKP----------RF-HYHAPG-----------GATHYPA-PNPGM--F
-SPT---T-ASKGV-AANANN---AAAK---------------------KPN--------
-GQAQQKAED------GRDLHMFVWSSS-ASPVSDVF-----------GGH----DYGAH
D--------QKDVRLA--V---SP--GKV-------SVE-G----HTENQE---------
--DYNLERDGFSFGN-RGM------DRE-MN----N-PE-GEKV-GAA------------
----GK---PKPMPPTSVMTRLILIMVWRKLIRNPNTYSSLIGLTWSLVSFRWDVQMPAI
IAKSISILSDAGLGMAMFSLGLFMALQPRIIACGNSVAAFAMAVRFLTGPAVMAA-ASIA
VGLRGTLLHIAIVQVTLTHYLLCFLFCCAVSRSLASS-----------------------
------
>OsPIN1
MITAADFYHVMTAMVPLYVAMILAYGSVKWWRIFTPDQCSGINRFVALFAVPLLSFHFIS
TNNPYTMNLRFIAADTLQKLMVLAMLTAWSH----LSR------R--------G----SL
EWTITLFSLSTLPNTLVMGIPLLKGMYGEFSGSLMVQIVVLQCIIWYTLMLFMFEYRGA-
--RMLITEQF-PDTAAN-IASIVVDPDVVSL--DGRRDAIETETEVKEDG---RIHVTVR
RSN-AS---------RSD-IYS----------RRSM---GFSST-TP-R--PSNLTNAEI
YSLQSSR-NPTP--------------------RG---------SSFNHTDFYSMV-----
-G------RSSNFGA------ADA---FG------VRTGA--TPRPSNYEDD--------
---A-------SKP----------KY-PLPASNAA-------P-MAGHYPA-PNPAV-SS
-AP---------------------KGAK---------------------KAA--------
-TNGQAK---------GEDLHMFVWSSS-ASPVSDVF--G-------GGAP----DYND-
A-----A-AVK-----------SP--RK---------MD-G----AKDR-E---------
--DYV-ERDDFSFGN-RGVM-----DRD-AEA-GDE-KAAAAAG-ADPS-----------
-KAMAA---PTAMPPTSVMTRLILIMVWRKLIRNPNTYSSLIGLIWSLVCFRWNFEMPAI
VLKSISILSDAGLGMAMFSLGLFMALQPHIIACGNKVATYAMAVRFLAGPAVMAA-ASFA
VGLRGTLLHVAIVQAALPQGIV--PFVFAKEYSVHPSILSTA------------------
------
>ZmPIN1
MISAADLYHVMTAVVPLYVAMILAYGSVRWWRIFSPDQCSGINRFVALFAVPLLSFHFIS
TNNPYTMNLRFIAADTLQKLMVLAMLTAWGH----LSR------R--------GRGSLDL
DWTITLFSLSTLPNTLVMGIPLLRGMYGDFSGSLMVQIVVLQCIIWYTLMLFMFEYRAA-
--RLLIAEQF-PGNAAGAIASIAVDPDVVSLVDHGRGDAIETEAEVREDG---RIHVTVR
RSS-AS---------RSDVVYS----------RRSV--GGFSGA-TP-R--PSNLTNAEI
YSLQSSR-NPTP--------------------RG---------SSFNHTDFYSMV-----
-G------RSSNFGA------ADA---FG-----AVRTGAGTTPRPSNYEDD--------
---A-------SRP----------KY-PLPVVSAA-------PGVAGHYP----------
-AP---------------------WSAR---------------------KAA--------
-TNGHAK---------GEDLHMFVWSSS-ASPVSDFF--G-------GGAP----DYNDH
A-----A-AAK-----------SP--RK---------MDGG----ARDR-D---------
--DYV-ERDEFSFGN-RGAM----EDRD-AE-------DPAAAG-GDPN-----------
--AVAA---ATAMPPTSVMTRLILIMVWRKLIRNPNTYSSLIGVVWSLVCFRWNFQMPDI
VLHSISILSDAGLGMAMFSLGLFMALQPRIIACGNKVATFAMAVRFLTGPAVMAA-ASFA
VGLRGTLLHVAIVQAALPQGIV--PFVFAKEYSVHPDILSTAVIFGMLIALPITLVYYIL
LGL---
>PtPIN1a
MISLLDFYHVMTAMVPLYVAMILAYGSVKWWKIFTPDQCSGINRFVALFAVPLLSFHFIS
TNDPYNMNLRFITADSLQKIIVLVVLALWTK----LSK------R--------G----CL
EWTITLFSLSTLPNTLVMGIPLLKGMYGDYSGSLMVQVVVLQCIIWYTLMLFMFEYRGA-
--KLLISEQF-PDTAGS-IVSIHVDSDIMSL--DGRQ-PLETEAAIKEDG---KLHVTVR
KSN-AS---------RSD-IFS----------RRSQ---GLSST-TP-R--PSNLTNAEI
YSLQSSR-NPTP--------------------RG---------SSFNHTDFYSMM---AA
-G------RNSNFGA------SDV---YG--LS-A-SRGP--TPRPSNFEEE--------
---HGG----SNKP----------RFHHYHAPG-----------GATHYPA-PNPGM--F
-SPT---TAASKGV-SANANNTAAAAAK---------------------KPN--------
-GQAQQKAED------GRDLHMFVWSSS-ASPVSDVF-----------GGH----DYGAH
D--------LKDVRVA--V---SP--GK---------VE-G----QRENQE---------
--DYNLERDDFSFGN-RGL------DRE-RN----S-HE-GEKV-GFD------------
----GK---PKPMPPTSVMTRLILIMVWRKLIRNPNTYSSLIGLIWSLVSFRWNVKMPLI
IAKSISILSDAGLGMAMFSLGLFMALQPRIIACGNSIAAFSMAVRFLTGPAIMAA-ASIA
VGIRGTLLHIAIVQVTLTPLL---LFLLPPSDTTNPT-----------------------
------
>GrPIN3
MISWNDLYTVLTAVIPLYVAMILAYGSVRWWKIFTPDQCSGINRFVAIFAVPLLSFHFIS
TNDPYAMNFRFIAADTLQKLIMLFALGLWTN----LTR------N--------G----SL
EWMITIFSLSTLPNTLVMGIPLLIAMYGPYSGMLMVQVVVLQCIIWYTLLLFLFEYRGA-
--KILIMEQF-PETAAS-IVSFKVDSDVVSL--DGRD-FLETDAEIGEDG---KLHVKVR
KSN-AS---------RRS-LGP----------C------SLPAL-TP-R--PSNLTGAEI
YSLSSSR-NPTP--------------------RG---------SNFNNSDFYSMM-----
-GVQGFPARHSNFGP------ADL---YS--VQ-S-SRGP--TPRPSNFEEN--------
---NTV-----MSP----------RFGFYPA-----------QTVPSSYPA-PNP---EF
-S-------------------SVTKNAK--------ATQQQQQ------QPE--------
-KENNKENHD------AKELHMFVWSSS-ASPVSEG--GGLHVF---GGTDFGVSEQSGR
S----EQ-GAKEIRML--VAD-HP--QN------------GE---NKGMAGS--------
G-DVN-GED-FSFAG-RDGE----EER--EKE-GPN---GLNKL-GSSSTAELHPKAAGG
PESGV----GKQMPPASVMTRLILIMVWRKLIRNPNTYSSLIGLVWSLIAFRWHVSMPKI
IEKSISILSDAGLGMAMFSLGLFMALQPKIIACGNSVATFAMAVRFLTGPAVMAA-ASIA
VGLRGTLLRVAIVQAALPQGIV--PFVFAKEYNVHPAILSTAVIFGMLIALPITLVYYIL
LGL---
>CucPIN3a
MISWKDLYTVLTAVIPLYVAMILAYGSVRWWKIFTPDQCSGINRFVAIFAVPLLSFHFIS
SNDPYAMNFRFIAADTLQKIIMLFFLGIWTN----FTK------N--------G----SL
EWMITIFSLSTLPNTLVMGIPLLIAMYGEYSGSLMVQVVVLQCIIWYTLLLFLFEYRGA-
--KILIMEQF-PETAAS-IVSFKVDSDVVSL--DGRD-FLETDAEIGDDG---KLHVTVR
KSN-AS---------RRS-LGP----------C------SLPAL-TP-R--PSNLTGAEI
YSLSSSR-NPTP--------------------RG---------SNFNNSDFYSMM-----
-GFQG---RLSNFGP------GDL---YS--VQ-S-SRGP--TPRPSNFEEN--------
---SAVQPQT-ASP----------RFGFYPA-----------QTVPSSYPA-PNP---EF
-----------------------TKTAKIPQPPPPPPPQQPQQ------QP---------
--QNAKPNHD------AKELHMFVWSSS-ASPVSEGA-GGLHIF---AGNEVAGAEQSGR
S----DQ-GAKEIRML--VAD-HP--QN------------GE---NKENEG---------
---YV-GEA-FSFSG-KEGE----DERDDQKE-GPT---G-------STGDQLHGKVSAG
APDGVN---SKLMPPASVMTRLILIMVWRKLIRNPNTYSSLIGLIWSLISFRWHVAMPKI
IEKSISILSDAGLGMAMFSLGIFMGLQPKMIACGNSVATFAMAIRFLTGPAVMAI-ASIA
IGLRGTLLRVAIVQAALPQGIV--PFVFAKEYNVHPAILSTGVIFGMLIALPITLLYYVL
LGL---
>GmPIN3b
MITWKDLYMVLTAVVPLYVAMILAYGSVRWWKIFSPDQCSGINRFVAIFAVPLLSFHFIS
TNNPYAMNFRFIAADTLQKIIMLFALAIWTN----LTK------T--------G----SL
EWMITIFSLSTLPNTLVMGIPLLIAMYGEYSGSLMVQVVVLQCIIWYTLLLFLFEYRAA-
--KILIMEQF-PETAAS-IVSFKVDSDVVSL--DGRD-FLETDAEVGDDG---KLHVTVR
KSN-AS---------RRS-F----------------------MM-TP-R--PSNLTGAEI
YSLSSSR-NPTP--------------------RG---------SNFNHADFFSMM-----
-GYQP---RHSNFTA------NDL---FS-------SRGP--TPRPSNFEES--------
---SMPQAATVASP----------RFGFYPS-----------QTVPASYPP-PNP---EF
-SSS------------TKHLKSQSQNSL---------------------TP---------
----ANGAHD------AKELHMFVWSSS-ASPVSEN--AGLNVF---GNTELGTSQQPDQ
G-------GAKEIRML--VADNHAHLQN------------GE-ANNKGGLE---------
A-GLD-VEE-FKFPV-NGGE-QVEEEK--EKE-KEGLNNGLNKL-GSSSTAELHPKAAGA
AEAPA----SKHMPPASVMTRLILIMVWRKLIRNPNTYSSLIGVVWSLIAFRWHVHMPKI
IEKSISILSDAGLGMAMFSLGLFMALQPKIIACGNSVATFAMAIRFLTGPAVMAA-ASIA
VGLRGTLLHVAIVQAALPQGIV--PFVFAKEYNAHPAILSTAVIFGMLIALPITLVYYIL
LGL---
>CarPIN4
MITWHDLYTVLTAVVPLYVAMILAYGSVQWWKIFSPDQCSGINRFVAIFAVPLLSFHFIS
TNDPYAMNLRFIAADTLQKIIMLFLLALWAN----LTK------N--------G----SL
EWMITIFSLSTLPNTLVMGIPLLIAMYGSYAGSLMVQVVVLQCIIWYTLLLFLFEYRGA-
--KLLIMEQF-PETAAS-IVSFKVESDVVSL--DGHD-FLETDAEIGNDG---KLHVTVR
KSN-AS---------RRS-LM----------------------M-TP-R--PSNLTGAEI
YSLSS-----TP--------------------RG---------SNFNHSDFYSVM-----
-GFPG--GRLSNFGP------ADL---YS--VQSS-SRGP--TPRPSNFEEN--------
---NAV------------------RYGFYPN-----------PATAGSYPA-PNP---EF
-SSGN--T-----AVPTKPNKIPKENQ------------QQ--DK---------------
-DNSNKASHD------AKELHMFVWSSS-ASPVSDV--FG-------GGG--GEHVATEQ
S----EQ-GAKEIRMV--VSD-QP--RK---------------------SDAVR-----G
G-DIG-GG--------DVGE----GERE-IEK-ATA---GLNKV-KSNSTAELEAAGG-G
GGGMGT-----HMPPASVVTRLILIMVWRKLIRNPNTYSSLIGLIWALVAYRWHVAMPKI
LQQSISILSDAGLGMAMFSLGLFMALQPKIIACGNSVATFAMAVRFITGPAIMAV-AGIV
IGLHGDLLRIAIVQAALPQGIV--PFVFAKEYNVHPTILSTAVIFGMLIALPITLVYYIL
LGL---
>MtPIN3b
MITWHDLYTVLTAVVPLYVAMILAYGSVRWWKIFSPDQCSGINRFVAIFAVPLLSFHFIS
TNNPYAMNYRFIAADTLQKIIMLLALTIWTN----FTA------N--------G----SL
EWMITIFSLSTLPNTLVMGIPLLIAMYGEYSGTLMVQVVVLQCIIWYTLLLFLFEYRGA-
--KLLIMEQF-PETAAS-IISFKVDSDVVSL--DGRD-FLETDAEVGDDG---KLHVHVR
KSN-AS---------RRS-F----------------------MM-TP-R--PSNLTGAEI
YSLSSSR-NPTP--------------------RG---------SNFNHTDFYSMM-----
-GYAP---RHSNFGA------NDV---YS--VQ-SNSRGP--TPRPSNFEEN------PV
--PTATSAQTVNSP----------KFGFYPA-----------QNVPAAYPA-PNP---EF
-SSG------------LS--KSVSKNSQ--QHLSQQQTQQTVQVQ-----PQT--VTSNG
SAAAAKTSHD------AKELHMFVWSSS-ASPVSEA--SGLQVFG-SGAADYGASDQSGR
S----EQ-GAKEIRML--VSDDHP--PN------------GVNITNKGMQE---------
T-ELG-GEE-LKFPV-KEEELLVEEEV--GKV-EPA---ALNKLGGSSSTAELHPTATV-
----------KHMPPASVMTRLILIMVWRKLIRNPNTYSSLIGLIWSLVAFRWHVHMPKI
IEKSISILSDAGLGMAMFSLGLFMALQPKMIACGNSVASFAMAVRFLTGPAVMAA-ASIA
VGLRGNLLRVAIVQAALPQGIV--PFVFAKEYNVHPAILSTGVIFGMLIALPITLVYYIL
LGL---
>CucPIN3b
MITGKDLYTVLTAVIPLYVAMILAYGSVRWWRIFSPDQCSGINRFVAIFAVPLLSFHFIS
TNDPYAMNFRFIAADTLQKIIMLVALTIWAN----FTK------N--------G----SL
ESMITIFSLSTLPNTLVMGIPLLQAMYGGNSGSLMVQVVVMQCIIWYTLLLFLFEYRGA-
--KILIMEQF-PETAAS-IVSFKVDSDVVSL--DGRD-FLETDAEIGNDG---KLHVTVR
KSN-AS---------RRS-LGP----------C------SLPAL-TP-R--PSNLTGAEI
YSLSSSR-NPTP--------------------RG---------SNFNHTDFYSLM-----
-GYQG---RHSNFGQ------PEL---YS--VQ-S-SRGP--TPRPSNFEESS-----GI
--PTA------NSP----------RFGFYPA---------------------PNP---EF
-----------------------TKSGR-TQP----PQQQQPPLQNG--GPT--------
----SKASHD------AKELHMFVWSSS-ASPVSET--DGLHVF---NGTDFGASEQIGR
S---SDQ-NAKEIRMF--IAD-HP--QN------------GE---RKVGESE--------
G-KFR-GEE-LNFQD-------VDNEK--EEQ-VPI---GLHKL-GSSTATTAAATATAA
APESGA---AKQMPPTSVMTRLILIMVWRKLIRNPNTYSSLIGLAWSLIAFRWHVSMPKI
IAQSISILSDAGLGMAMFSLGIFMALQPKLIACGNSIAAFAMAVRFLTGPAVMAA-ASVA
IGLHGNLLRVAIVQAALPQGIV--PFVFAKEYNVHPAILNTAVIFGMLIALPITLVYYIL
LGL---
>GmPIN2b
MITGKDIYDVFAAIVPLYVAMILAYGSVRWWKIFTPDQCSGINRFVAVFAVPLLSFHFIS
SNDPYAMNYHFIAADSLQKVVILGALFLWNT----FTK------H--------G----SL
DWTITLFSLSTLPNTLVMGIPLLKAMYGDFSGSLMVQIVVLQSVIWYTFMLFMFEYRGA-
--KLLITEQF-PETAGS-ITSFRVDSDVVSL--NGRE-PLQTDAEIGEDG---KLHVVVK
RSA-AS-----------S-MIS-SF-------NKSH----LTSM-TP-R--ASNLTGVEI
YSVQSSR-EPTP--------------------RA---------SSFNQTDFYAMF---AS
KAPSPKHGYTNSFQS--NGGIGDV---YS--LQ-S-SKGA--TPRTSNFEEEMLKMH-KK
--RGGRS---MSGE----------LFN-----GGLV---------SSNYPP-PNP---MF
-SGS---TS--------------AGGPK---------------------KKD-------S
SGGGAA-----AAPNTNKELHMFVWSSS-ASPVSEGN-LRHAVNR-AASTDFGTVDPSKA
V-PHE-TVASKAVHEL--IENMSP-GRRGNG--DQRELEM-D-EGAKF---------AIS
GSPYT----------------TCQNQKK-VDM-----EDGN-------------------
--NANK---NQQMPPASVMTRLILIMVWRKLIRNPNTYSSLLGLTWSLISFRWHIEMPTI
VKGSISILSDAGLGMAMFSLGLFMALQPKIIACGKSVAAFSMAVRFLTGPAVIAA-TSIG
IGLRGVLLHVAIVQAALPQGIV--PFVFAKEYNLHADILSTAVIFGMLIALPITILYYVL
LGV---
>PtPIN2
MITGKDIYDVLAAIVPLYVAMILAYGSVRWWKIFTPDQCSGINRFVAVFAVPLLSFHFIS
SNDPYAMNFRFIAADTLQKVVILGALFIWQA----FSK------R--------G----NL
EWMITLFSLSTLPNTLVMGIPLLKAMYGDFSGNLMVQIVVLQSVIWYTIMLFLFEYRGA-
--RLLISEQF-PETAGS-ITSFRVDSDVVSL--NGRE-PLQADAEIGDDG---KLHVVVK
RSN-AS-----------S-IVS-SF-------NKSHGLNSITSM-TP-R--ASNLTGVEI
YSVQSSR-EPTP--------------------RA---------SSFNQTDFYAMF---AS
KAASPKHGYTNSFQ----GGIGDV---YS--LQ-S-SKGA--TPRTSNYDEEMLKLG-KK
--KGRTN---MSGE----------LFN-----GGSL---------VSSYPP-PNP---MF
-SGS---TS---------------GGPK---------------------KKE-------S
---GSG-----AMP--NKELHMFVWSSS-ASPVSEGN-LRHAVNR-AASTDFGVTDPSKA
A-FQPESAASKAMNQL--IENMSP-SGKWSG---EKEHDV-E-DGCKF---------PQN
VSPFT----------------C---QKK-MDM------AA--------------------
--DGSK---KHQMPPASVMTRLILIMVWRKLIRNPNTYSSLLGVIWSLVSYRWNIKMPSI
VSGSIAILSDAGLGMAMFSLGLFMALQPKIIACGKSVATFAMAVRFLTGPAVIAA-TSIA
IGIRGVLLHVAIVQAALPQGIV--PFVFAKEYNVHPDILSTAVIFGMLIALPITVLYYVL
LGV---
>GmPIN3a
MITWGDFYTVMSAVIPLYVAMILAYGSVRWWKIFSPDQCSGINRFVAIFAVPLLSFHFIS
MNNPYEMNFRFIAADTLQKIIMLFALAIWTN----FSA------N--------G----SL
EWMITIFSLSTLPNTLVMGIPLLIAMYGEYSGKLMVQVVVLQCIIWYTLLLFLFEYRGA-
--KLLIMEQF-PETAAS-IVSFKIDSDVVSL--DGRD-FLETDAEVGDDG---KLHVTVR
KSN-AS---------RRS-F----------------------MM-TP-R--PSNLTGAEI
YSLSSSR-NPTP--------------------RG---------SNFNHADFYSMM-----
-GYAP---RHSNFGA------ADM---YS--VQ-STSRGV--TPRPSNFEENC-----GS
--AGAMQQQTISSP----------RFGFYPA----------VQTLPAAYPA-PNP---EF
-SSG------------LT--KSVSKNSQ-TQPQLQTQTQPQVQAQVAPPAPPP--QVAQP
ANSGNKTSHD------AKELHMFVWSSS-ASPVSEA--GGLHVF---SGADFGASDQSGR
S----DQ-GAKEIRML--VADDHP--QN------------GE--TNKAAAE---------
G-EFG-GEE-LKFPA-KEGE-QAEEEG--GKA-GPA---GLNKL-GSSSTAELHPKAAVA
G---A----GKHMPPASVMTRLILIMVWRKLIRNPNTYSSLIGVIWSLVAFRWHVHMPKI
IEKSISILSDAGLGMAMFSLGLFMALQPKIIACGNSVATFAMAVRFLTGPAVMAA-ASIA
VGLRGTLLRIAIVQAALPQGIV--PFVFAKEYNVHPAILSTAVIFGMLIALPITLLYYIL
LGL---
>BolPIN3
MISWHDLYTVLTAVIPLYVAMILAYGSVRWWKIFSPDQCSGINRFVAIFAVPLLSFHFIS
TNNPYAMNLRFIAADTLQKILMLALLVLWAN----FTR------S--------G----SL
EWSITIFSLSTLPNTLVMGIPLLIAMYGEYAGSLMVQVVVLQCIIWYTLLLFLFEFRGA-
--KMLIMEQF-PETAAS-IVSFKVESDVVSL--DGHD-FLETDAEIGDDG---KLHVTVR
KSN-AS---------RRS-F-------------------CGPNM-TP-R--PSNLTGAEI
YSLST-----TP--------------------RG---------SNFNNSDFYSMM-----
-GFPG--GRLSNFGP------ADM---YS--VQ-S-SRGP--TPRPSNFEEN--------
---SAMA----SSP----------RFGYYP-----------GGGGGGSYPA-PNP---EF
-SST---T------ATSIASKAVSKNL----------TNPQ-------------------
-TGGKANNHDA----SAKELHMFVWSSN-GSPVSDR--AGLNVS---DGA--PGS--GSN
N----EQ-GAKEIRML--VPE-QS--QN------------GE---SKALARPAS------
G-DFG-GE-RFSFAG-REEE----GER--AKD-AEN---GLNKH-APSSSAELQSKTGLG
AAGGGEGSHVKHMPPASVMTRLILIMVWRKLIRNPNTYSSLIGLIWALVAFRWHVAMPKI
IQQSISILSDAGLGMAMFSLGLFMALQPKLIACGNSVATFAMAVRFLTGPAVMAV-ASIA
IGLHGDLLRVAIVQAALPQGIV--PFVFAKEYNVHPAILSTGVIFGMLIALPITLVYYIL
LGL---
>VvPIN2
MITGKDIYDVFSAIVPLYVAMILAYGSVKWWKIFTPDQCSGINRFVAVFAVPLLSFHFIS
SNDPYAMNYQFIAADSLQKVVILFALFLWQT----FSK------Q--------G----TL
EWMITLFSLSTLPNTLVMGIPLLKAMYGDFSGNLMVQIVVLQSIIWYTLMLFMFEYRGA-
--KLLITEQF-PETAGS-ITSFRVDSDVVSL--NGRE-QLQADAEIGDDG---KLHVVVR
RSA-AS-----------S-MVS-SF--------KSHGLNSLTSM-TP-R--ASNLTGVEI
YSVQSSR-EPTP--------------------RA---------SSFNQTDFYAMF---AS
KAASPKHGYTNSFQ-------GDV---YS--LQ-S-SKGV--TPRTSNFDEEMLK---KK
--RGGRS---MSGE----------LFN-----GGSM----------PSYPP-PNP---MF
-SAS---SS--------------GGQMK---------------------KKDHNNNTNSS
HGGANS-----TANNNNKELHMFVWSSS-ASPVSEGN-LKHAVNRTATAADFAALDASKA
---QQEAIAAKGLQEV--IQNMSP-GRK------NRDEESME-EGSKKRF-----RGNNN
GSPYS----------------G--FQKK--NM-----EDEDFE-----------------
-QNRNN---KQHMPPASVMTRLILIMVWRKLIRNPNTYSSLFGLAWSLVSYKWHIEMPTI
IKGSISILSDAGLGMAMFSLGLFMALQPKIIACGKSVATFSMAVRFLTGPAVMAA-TSIA
VGLRGVLLHVAIVQAALPQGIV--PFVFAKEYNVHADILSTAVIFGMLIALPITILYYVL
LGL---
>CarPIN3
MISWHDLYTVLTAVIPLYVAMILAYGSVRWWKIFSPDQCSGINRFVAIFAVPLLSFHFIS
TNNPYAMNLRFIAADTLQKIIMLSLLVIWAN----LTR------S--------G----SL
EWSITIFSLSTLPNTLVMGIPLLIAMYGEYSGSLMVQIVVLQCIIWYTLLLFLFEFRGA-
--KMLIMEQF-PETAAS-IVSFKVESDVVSL--DGHD-FLETDAEIGDDG---KLHVTVR
KSN-AS---------RRS-F-------------------CGPNM-TP-R--PSNLTGAEI
YSLST-----TP--------------------RG---------SNFNHSDFYSMM-----
-GFPG--GRLSNFGP------ADM---YS--VQ-S-SRGP--TPRPSNFEEN--------
---CAMA----SSP----------RFGYYPGSGGG------GGGGAGSYPA-PNP---EF
-SST---T-------TSTANKGVIKNPK------DVNTNQQTTLP---------------
-TSGKSNSHD------AKELHMFVWSSN-GSPVSDR--AGLNVF---GGA--PENEQGGR
S----DQ-GAKEIRML--VPD-QS--HN------------GE---SKALAQPAS-----G
G-DFG-GEQQFSFAE-K-EE----GER--AKD-AEN---GLNKL-APNSSAELQSKTGLG
GAAGGE-NQRKNMPPASVMTRLILIMVWRKLIRNPNTYSSLIGLIWALVAFRWHVAMPKI
IQQSISILSDAGLGMAMFSLGLFMALQPKLIACGNSVATFAMAVRFLTGPAVMAV-AAIA
IGLRGDLLRVAIVQAALPQGIV--PFVFAKEYNVHPAILSTGVIFGMLIALPITLVYYIL
LGL---
>GrPIN2
MITGKDIYDVLAAIVPLYIAMMLAYGSVRWWKIFTPDQCSGINRFVAVFAVPLLSFHFIS
SNDPYAMNYHFIAADSLQKVVILVALFLWQA----FTK------H--------G----NL
EWMITLFSLSTLPNTLVMGIPLLKAMYGDFSGSLMVQIVVLQSVIWYTLMLFMFEYRGA-
--KLLINDQF-PETAGS-ITSFRVESDVVSL--NGRE-PLQADAEIGDDG---KLHVVVR
RSS-AS-----------S-MVS-SF-------NKSHGLNSLTSM-TP-R--ASNLTGVEI
YSVQSSR-EPTP--------------------RA---------SSFNQNDFYAMF---AS
KAPSPKHGYTNSFQ----GAVGDV---FS--LQ-S-SKGA--TPRTSNFDEEMLKVA-KR
--RGGRS---MSGE----------LYNG---GGGGG---------VPSYPP-PNP---IF
-AGS---TS---------------GGSK---------------------KKE-------S
---GS-------MP--NKELHMFVWSSS-ASPVSEGN-LRHAVNR-AASTDF---DSSKP
T-YQQENAASKAMHEL--IENMGK-SS--GG---DKDLEILE-EGSKF---------PTS
GSPLS----------------C---QKK-LNM-----EEG--------------------
--EVAK---KQQMPPASVMTRLILIMVWRKLIRNPNTYSSLFGLTWSLISFRWNIQMPTI
VSGSIAILSDAGLGMAMFSLGLFMALQPKIIACGKSVATFSMAVRFLTGPAVIAA-TSIA
IGLRGVLLHVAIVQAALPQGIV--PFVFAKEYNVHPDILSTAVIFGMLIALPITILYYVL
LGL---
>CarPIN7
MITWHDLYTVLTAVIPLYVAMILAYGSVRWWKIFSPDQCSGINRFVAIFAVPLLSFHFIS
SNNPYAMNLRFIAADTLQKLIMLTLLILWAN----FTR------S--------G----SL
EWSITIFSLSTLPNTLVMGIPLLIAMYGEYSGSLMVQIVVLQCIIWYTLLLFLFEYRGA-
--KILIMEQF-PETGAS-IVSFKVESDVVSL--DGHD-FLETDAQIGDDG---KLHVTVR
KSN-AS---------RRS-F------------C------GGTNM-TP-R--PSNLTGAEI
YSLNT-----TP--------------------RG---------SNFNHSDFYSMM-----
-GFPG--GRLSNFGP------ADM---YS--VQ-S-SRGP--TPRPSNFEES--------
---CAMA----SSP----------RFGYYP-----------GGGAPGSYPA-PNP---EF
-TTG-----------NKTGSKVQKENH-----------------H---------------
-SVGKSNSHD------AKELHMFVWGSN-GSPVSDR--AGLQVD---NGA----NEQTGK
S----DQSGAKEIRMM--ISD-PP--QN------------GE---SN--KGPMN------
G-DFD-NQ----------EE----SER--VKE-VPS---GLHKL-RCNSTAELNPKEAI-
--ETGEPVPVKHMPPASVMTRLILIMVWRKLIRNPNTYSSLIGLIYALVAFRWDVAMPKI
IQQSISILSDAGLGMAMFSLGLFMALQPKLIACGNSTATFAMAVRFFTGPAVMAV-AAMA
IGLRGDLLRVAIVQAALPQGIV--PFVFAKEYNVHPAILSTGVIFGMLIALPITLVYYIL
LGL---
>BolPIN7
MITWHDLYTVFTAVIPLYVAMILAYGSVRWWKIFSPDQCSGINRFVAIFAVPLLSFHFIS
TNNPYAMNLRFIAADTLQKLIMLSLLTLWAN----FTR------A--------G----SL
EWSITIFSLSTLPNTLVMGIPLLIAMYGEYSGSLMVQVVVLQCIIWYTLLLFLFEYRGA-
--KILIMEQF-PETAAS-IVSFKVESDVVSL--DGHD-FLETDAEIGDDG---KLHVTVR
KSN-AS---------RRS-F-------------------CGANM-TP-R--PSNLTGAEI
YSLST-----TP--------------------RG---------SNFNHSDFYSVM-----
-GFSG--GRLSNFGP------ADM---YS--VQ-S-SRGP--TPRPSNFDES--------
---CGMV----SSP----------KFGYYP-------------GPTGSYPA-PNP---EF
-S-----------------SSAASKSH-----------------P---------------
-TGGKSKSHD------VKELHMFVWGSN-GSPVSDR--PGLQVS---GGS----NEQAGV
Y----DQ-GAKEIRML--VSD-PP--E----------------------AAPTN------
G-EFG-GE----------EE----SGE--VKE-VPN---GLHKL-RCNSTAELNPKEAV-
--ETGETGQGKHMPPASVMTRLILIMVWRKLIRNPNTYSSLIGLIWALVAFRWNVAMPKI
IQGSISILSDAGLGMAMFSLGLFMALQPKLIACGNSTATFAMAVRFLTGPAVMAV-AAMA
IGLRGDLLRVAIVQAALPQGIV--PFVFAKEYNVHPAILSTGVIFGMLIALPITLVYYIL
LGL---
>MtPIN2a
MITGKDIYDVFAAIVPLYVAMILAYGSVRWWKIFTPDQCSGINRFVAVFAVPLLSFHFIS
SNDPYAMNYHFLAADSLQKVVILGALFIWNT----FSKN-----Q--------D----SL
DWTITLFSLSTLPNTLVMGIPLLRAMYGDFSGNLMVQIVVLQSVIWYTLMLFLFEYRAA-
--KLLITEQF-PETAAS-ITSFKVDSDVVSL--NGRE-PLQTDAEIGEDG---KLHVVVK
RST-TN-----------S-MVSGSF-------NKSH----LNNM-TP-R--ASNLTGVEI
YSVQSSR-EPTP--------------------RG---------SSFNQTDFYAMF---QS
KAPSPKHGYTNSFQS--NGN-GDI---YS--MQ-S-SKGA--TPRTSNFEDETLRMH-KK
--RGGRS---MSGE----------LFN-----NG------------GSYPP-PNP---ML
-SGS---TS---------------AGTK---------------------KKD-------S
MGGGSG-----NGPN-NKELHMFVWSSS-ASPVSEGN-LRHAVNR-AASTDFGTVDPSKY
V-PHENSVASKAVTEL--IENMSP-R--------ERDVEI-E-EAVK-------------
-SPYI----------------S---QKK-MDL-----EGGG-------------------
--DVSK---NTQMPPASVMTRLILIMVWRKLIRNPNTYSSLIGLVWSLVSFRFHIEMPSI
VKGSISILSDAGLGMAMFSLGLFMALQPKLIACGKRVATFSMAVRFLTGPAVIAA-TSIA
IGIRGVLLHVAIVQAALPQGIV--PFVFAKEYNLHPNILSTGVIFGMLIALPITILYYVL
LGV---
>MtPIN3a
MITLKDLYTVLTAVVPLYVAMILAYGSVRWWKIFSPDQCSGINRFVAVFAVPLLSFHFIS
TNNPYQMNFRFIAADTLQKIIMLVALSLWTL----FTK------N--------G----NL
EWMITIFSLSTLPNTLVMGIPLLIAMYGDYSGSLMVQVVVLQCIIWYTLLLFLFEYRGA-
--KLLIMEQF-PETAAS-IVSFKVDSDVMSL--DGRD-FLETDASVGDDG---KLHVTVR
KSN-AS---------RRS-F---------------------MMN-TP-R--PSNLTGAEI
YSLSS-----TP--------------------RG---------SNFNHQEFYSMM-----
-GYQP---RHSNFGA------NDL---YS--VQ-SSSRGP--TPRPSNFEEN--------
---GA------SSP----------RFGFYPA----------AQTVPTSYPV-PNP---EF
-SST------------TKPVKNQNQNLM--------PQQPQVQLQ---------------
----TKGSQD-------KELHMFVWSSS-ASPVSES--AGLNVF-----------RNSEQ
S----EE-GAKEIRMV--VADEHN--QN------------GE-TNNKGGQE---------
K-EIG-GEEDFKFNGVKVGE---------QGE-GPN---GPNKL-GSNSTPELHPKATGV
ADSSV----GKLMPPASVMTRLILIMVWRKLIRNPNTYSSLIGLIWSLVAFRWDVHMPKI
IEKSISILSDAGLGMAMFSLGLFMALQPKIIACGNSVASFAMAIRFLTGPAVMAA-ASIA
VGLRGTLLHVAIVQAALPQGIV--PFVFAKEYNVHPAILSTAVIFGMLIALPITLLYYIL
LGL---
>GmPIN2a
MITGKDIYDVFAAIVPLYVAMILAYGSVRWWKIFTPDQCSGINRFVAVFAVPLLSFHFIS
SNDPYAMNYHFIAADCLQKVVILGALFLWNT----FTK------H--------G----SL
DWTITLFSLSTLPNTLVMGIPLLKAMYGDFSGSLMVQIVVLQSVIWYTLMLFMFEYRGA-
--KLLITEQF-PETAGS-ITSFRVDSDVVSL--NGRE-PLQTDAEIGEDG---KLHVVVK
RSA-AS-----------S-MIS-SF-------NKSH----LTSM-TP-R--ASNLTGVEI
YSVQSSR-EPTP--------------------RG---------SSFNQTDFYAMF---AS
KAPSPKHGYTNSFQSN-NGGIGDV---YS--LQ-S-SKGA--TPRTSNFEEEMLKMH-KK
--RGGRS---MSGE----------LFN-----GGLV---------SSNYPP-PNP---MF
-SGS---TSA-------------AGGPK---------------------KKD-------S
SGGGGA-----VAP--NKELHMFVWSSS-ASPVSEGN-LRHAVNR-AASTDFGTVDPSKA
V-PHE-TVASKAVHEL--IENMSP-GRRGSG---EREPEM-D-EGAKI---------PAS
GSPYT----------------C---QKK-VDM-----EDG--------------------
--NANK---NQQMPPASVMTRLILIMVWRKLIRNPNTYSSLLGLTWSLISFRWHIEMPTI
VKGSISILSDAGLGMAMFSLGLFMALQPKIIACGKSVAAFSMAVRFLTGPAVIAA-TSIG
IGLRGVLLHVAIVQAALPQGIV--PFVFAKEYNLHADILSTAYYF----ANPNDEM----
------
>CarPIN2
MITGKDMYDVLAAMVPLYVAMMLAYGSVRWWGIFTPDQCSGINRFVAVFAVPLLSFHFIS
SNDPYAMNYHFLAADSLQKVVILAALFLWQA----FSR------R--------G----SL
EWMITLFSLSTLPNTLVMGIPLLRAMYGDFSGNLMVQIVVLQSIIWYTLMLFLFEFRGA-
--KLLISEQF-PETAGS-ITSFRVDSDVISL--NGRE-PLQTDAEIGDDG---KLHVVVR
RSSAAS-----------S-MIS-SF-------NKSHGGGLNSSMITP-R--ASNLTGVEI
YSVQSSR-EPTP--------------------RA---------SSFNQTDFYAMF--NAS
KAPSPRHGYTNSYGGAGAGPGGDV---YS--LQ-S-SKGV--TPRTSNFDEEVMKTA-KK
GGRGGRS---MSGE----------LYN-----NNSV----------PSYPP-PNP---MF
-TGS---TSG-------------ASGVK---------------------KKE-------S
GGGGSGGGGAGTGGGQNKEMNMFVWSSS-ASPVSEAN-ARNAMTR-GASTDL-STDPKAS
LPPPHDNLASKAMQNL--IENMTP-GRKGHA---EMDQDG-N-NEGKS---------GVT
SSPYM----------------G---KKG-SDV-----EDGG-------------------
--PGPR---KQQMPPASVMTRLILIMVWRKLIRNPNTYSSLFGLAWSLVSYKWNIKMPTI
MSGSISILSDAGLGMAMFSLGLFMALQPKIIACGKSVAVFAMAVRFLTGPAVIAA-TSIA
IGIRGDLLHIAIVQAALPQGIV--PFVFAKEYNVHPDILSTAVIFGMLVALPVTVLYYVL
LGL---
>CpPIN2
MINGKDIYDVLSAIVPLYVAMLLAYGSVRWWKIFSPDQCAGINRFVAVFAVPLLSFHFIS
TNDPYMMNYRFIAADSLQKLVILTALFLWNA----FTK------T--------G----SL
EWVITLFSLCTLPNTLVMGIPLLQAMYGEFSGSLMVQIVVLQSVIWYTLMLFLFEYRGA-
--KLLIAEQF-PETAGS-ITSFRVDSDVVSL--NGRE-PLQADAEIGDDG---KLHVVVR
RSSAAS-----------S-MVS-SF-------NKTHGMNSLTSM-TP-R--ASNLTGVEI
YSVQSSR-EPTP--------------------RA---------SSFNQTDFYAMF---AS
KAPSPKHGYTNSFH-------GDV---YS--LQ-S-SKGA--TPRTSNFDEEMLKINAKK
--RGGRS---MSGE----------LFN-----GGL-----------PSYPP-PNP---MF
ASGS---TSGS-----------VGGGTR---------------------RKE-------N
GGGGASISAGTTTP--NKELHMFVWSSSTASPVSEGN-MRHAVQK-GGSTDLAAMDA---
---KQENAASRAMQRL--IENMSP-GRKDH----QQQVEM-E-EGSKVQ------GGVNG
TSPFN----------------Y---QKK-LSV-----EGGE-------------------
--GGGR---KQRMPPASVMTRLILIMVWRKLIRNPNTYASLLGLAWSLVSFKLHVKMPKI
ISASISILSDTGLGMAMFSLGLFMALQPKVIACGKSVALFSMAVRFLTGPAVMAA-CSIA
IGIRGVLLHVAIVQAALPQGIV--PFVFAKEYNVHANILSTGVIFGMLIALPITIIYYVL
LGL---
>OsPIN2
MITGRDIYDVLAAIVPLYVAMFLAYGSVRWWGIFTPDQCSGINRFVAVFAVPLLSFHFIS
TNDPYSMNYRFLAADSLQKLVILAALAVWHN----LLS------RYRRNGGAAA----SL
DWTITLFSLSTLPNTLVMGIPLLRAMYGDFSGSLMVQIVVLQSVIWYTLMLFLFEYRGA-
--KALISEQFPPDVGAS-IASFRVDSDVVSL--NGRE-ALQADAEVGRDG---RVHVVIR
RSASASTTGGGGGA-ARS-GVS-------------RAYGASNAM-TP-R--ASNLTGVEI
YSLQTSR-EPTP--------------------RA---------SSFNQADFYAMF--SGS
KMASQMASPMAQHGG----------------------AGG--RAQ--GLDEQVTNKF---
----ASG---KAAD----------P---------------------PSYPA-PNP---GM
-MPA---P-------------------R---------------------KKEL-------
-GGSNSNS--------NKELHMFVWSSS-ASPVSEAN-LRNAVNH-AASTDFASAPPPAA
V--PVGGATPKGVSG-----SVTP-AAK----NGGGELEI-E-DGLKSPAAGLAAKFPVS
GSPYV----------------AP--RKK-GGG-------ADVPG----------------
LAE--A---AHPMPPTSVMTRLILIMVWRKLIRNPNTYSSLIGLVWSLVSFRWNIQMPSI
IKGSISILSDAGLGMAMFSLGLFMALQPKIISCGKTVATFAMAVRFLTGPAVIAA-TSIA
IGLRGVLLHVAIVQAALPQGIV--PFVFAKEYNCHPQILSTAVIFGMLIALPITILYYVL
LGI---
>SobPIN2
MITGRDIYDVLAAIVPLYVAMFLAYGSVRWWGIFTPDQCSGINRFVAVFAVPLLSFHFIS
SCDPYAMQYRFLAADSLQKLVILAALAVWHN----VLS------RYRR-GAAAS----SL
DWTITLFSLSTLPNTLVMGIPLLRAMYGDFSGNLMVQIVVLQSVIWYTLMLFLFEYRGA-
--KALISEQFPPDVGAS-IASFRVDSDVVSL--NGRE-ALQADAEVGSDG---RVHVVIR
RSASASTTGGGHGG-ARS-GVG-GY----------RPYGPSSAM-TP-R--ASNLTGVEI
YSLQTSR-EPTP--------------------RG---------SSFNQSDFYAMF--NGS
KMASPLAQP-----------------------------GA--RAP--GLDEQVANKF---
----ASG---KGGD----------A--------------------TAAYPA-PNP---GM
-MPP---P-------------------R---------------------KKEL-------
-GGSNSNS--------NKELHMFVWSSS-ASPVSEAN-LRNAVNH-AASTDFAAVPPP-P
M--PVDGATPKGVSG-----TVTP-AKKPDPAANGGDLEI-E-DGLKSPATGLAAKFPVS
GSPYV----------------AP--RKK---G-------ADAPG----------------
LEE--A---AHPMPPASVMTRLILIMVWRKLIRNPNTYSSLIGLVWSLVSFRFNIQMPSI
IKGSISILSDAGLGMAMFSLGLFMALQPKIISCGKRVATFAMAVRFLTGPAVIAA-TSIA
IGLRGVLLHVAIVQAALPQGIV--PFVFAKEYNCHPQILSTAVIFGMLIALPITILYYVL
LGI---
>AcoPIN1
MITVSDFYHVMTAVVPLYVAMILAYGSVKWWKIFSPDQCSGINRFVALFAVPLLSFHFIS
TNNPYTMNVKFIAADTLQKLMVLAALTAWSH----LSR------R--------G----CL
EWTITLFSLSTLPNTLVMGIPLLKGMYGDFSGSLMVQIVVLQCIIWYTLMLFMFEFRGA-
--RLLITEQF-PDTAGS-IASIVVDSDVVSL--DGRRDAIETEAADQGDG---KFNCA--
RSN-AR---------APTLLPP----------LHGL------LQ-QP-RHPPTCNANAEI
LTRSSPRANPTA--------------------RA--------VSSFNHR-FYSWS-----
-------AAAPNFGA------ARR-------LPVAGAAGA-STPRST--EDD--------
---GPPP----AQP---------------------------VSRTHDTYSA-PNPNA---
-------C-------SSHRRKRAERAAR---------RQPRRARRAARAAPV--------
-GGERAATED-----RGTKTSPLCGAPA-PPAVSRHL--G-------NNPYYGIAVAAAA
N----DPAAVKEVRLA--V---SP--GK---------MD------RRKEGE---------
--EYV-ERDDFSFGN-RGMM-----ERD-------EGGGGDEKT-HDAT-----------
AGKGGGLHGATAMPPTSVMTRLILIMVWRKLIRNPNTYSSLIGIIWALVSFRWHVEMPAI
VSGSISILSDAGLGMAMFSLGLFMALQPRIIACGNRVATFAMAVRFLAGPAVMAA-ASIA
VGLRGNLLHVAVVQAALPQGIV--PFVFAKEYNVHPDILSTAVIFGMLIALPITLVYYIF
LGL---
>BolPIN2
MITGKDMYDVLAAMVPLYVAMILAYGSVRWWGIFTPDQCSGINRFVAVFAVPLLSFHFIS
SNDPYAMDYQFLAADSLQKV----------A----LSR------R--------G----SL
DWTITLFSLSTLPNTLVMGIPLLRAMYGDFSSNLMVQIVVLQSIIWYTLMLFLFEFRGA-
--KLLISEKF-PETAGS-ITSFRVDSDVISL--TSRE-PLETDEEIDDDG---KLHVVVR
SSNAAS-----------S-MI--SF-------NKSHGGGMNSSMIKP-Q--ASNLTDAEI
YSV-----------------------------------------SFNQTDFYAMF--NAS
KAPSPRHGYSKSYGGAGSGRGGDV---YS--LQ-S-SIGV--APRASSFNEEVFKTK-K-
---GGRS---M-----------------------SV----------P-YPP-PNP---MF
-TGS---TSG-------------ASGVK---------------------KNE-------I
GGGGE----------QNKEMNMFVCSSS-APPISEAI-ARNTITR-GASIDS-SIDLRAS
L-PSNDNLASEAMQSL--IQNKTP-GRKRHV---EVDQE---------------------
---------------------G---KKG-NDV-----EDGGV------------------
--GGPR---KQQMPPASVMTRLILIMVWRKLIRNPNTYSSLFGLAWSLVSFKWNIKMPTI
MSGSISILSDAGLGMAMFSLGLFTALQPKIIACGKSVAVFAMTVRFLSGPAVIAA-TSTA
IGLRGNLLHIAIVQAALPQGIV--PFVFAKEYNVHPDILSTAVIFGMLVALPVTVLYYVL
LGS---
>MtPIN2b
MITGKDIYNVLAAIVPLYVAMILAYGSVRWWKIFTPDQCSGINRFVSVFAVPLLSFHFIS
SNDPYAMNYHFLAADSLQKVVILGALFIWNT----FSKN-----Q--------D----SL
DWTITLFSISTLPNTLIMGIPLLKAMYGDFSGNLMVQIVVLQSVIWYTLILFLFEYRAA-
--KLLISEQF-PETAAS-ITSFKVDSDVVSL--NGRE-TLQTDAETGEDG---KLHVVVK
RST-TN-----------S-IASGSF-------NKSH----LNNM-TL-R--ASNLTGVEI
YSVQTST-EPTP--------------------RA---------SGFNQTDFYM-------
-PPSPKNGYPNSVRSNGNGTNGDV---YS--VQ-S-SKGA--TPQYSIPEDENSKMN-RN
--RRGRS---IGGE----------LFNN---NGG-------------SYPL-PNP---ML
-FCS---TS---------------VGTK---------------------KKD-------S
IGGGNG------------------------------------------------------
---------------L--MENMSD-SRR------ERDFEI-E-EETK-------------
-SPYI----------------S---QKK-VDL-----EGVG-------------------
--DVNK---NKQMPPASVMTKLILFMVWRKLIRNPNTYASLIGLVWSLISFGLHIEMPSI
VNGSISILSNTGLGMAMFSLGLFMGLQPKLISRGKKIATYSMAVRFLVGPAVIAA-TSLA
VGLRGVLLHVAIVQAALPQAIV--PFVFAKEYNIHPNILGTGVIFGMLIALPITVLHYVI
LALL--
>AcoPIN2
MITGKDIYDVLAAIVPLYVAMILAYGSVRWWKIFTPDQCSGINRFVAVFAVPLLSFHFIS
TNNPYAMNYQFLAADSLQKLVILAALSVWHN----LSS------R--------P----TL
DWMITLFSLSTLPNTLVMGIPLLRAMYGDFSGSLMVQIVVLQSVIWYTLMLFLFEYRGA-
--KALISEQFPPDIAGS-ITSFKVESDVMSL--NGRE-PLQADAEIGRDG---KVHVVVR
RSASSS-------A-ARS-MVS-SYNNHNNNNNNNKGFNSAMSM-TP-R--ASNLTGVEI
YSLQSSR-EPTP--------------------RA---------SSFNQTDFYTMF--S-S
KLASPMT-------------------------------GA--AAPGLGLEDEVNRRFGNN
RHKGAGS---KSSE----------LMN-----GGLYPTTT-TTTTSSSYPA-PNP---ML
-AGL---PT---------------GGGK---------------------KKEL-------
-GGPNSNS--------NKELHMFVWSSS-ASPVSEAN-LRNTVNR-AASTDFGATDPS--
-------ITPKGMSG-----NTSP-ITKAGPIN---KLEI-E-DGGKSPTV-------AA
GSPYA----------------AAAQKKK-GGG-----EKAAAAG----------------
LVESGS---GHQMPPASVMTRLILIMVWRKLIRNPNTYSSLLGLAWSLVSFRYNIEMPSI
IKGSISILSDAGLGMAMFSLGLFMALQPKIIACGKSVAAFSMAVRFLTGPAVIAA-TAIA
IGVRGVFLHIAIVQAALPQGIV--PFVFAKEYNCHPDILSTAVIFGMLIALPITILYYVL
LGV---
>GrPIN6
MITGGDFYKVMCAMVPLYFAMIIAYGSVKWWRIFTPEQCSGINRFVAVFAVPVLSFHFIA
QNNPYQMDTKFIIADTVSKVLVLALLSVWAI----FFP------G--------G----SL
DWLITLFSLATLPNTLVMGIPLLNAMYGDFTQSLMVQLVVLQCIIWYTLLLFLFEYRAA-
--TLLIKTQFPGPTAAT-ISKFELDNDVISL--DGRD-PLRTESETDING---RIRVRIR
RST-SS-------A-PESALSS-SIC-----------------L-TP-R--ASNLSNAEI
FSVN------TP-----------GGPN-------------NNEIVFCNGDM-GFGY-RA-
--VSP---RLSGYAS------SDA---YS--LQ--------PTPRASNFNEMDVITT---
--AAGNTPIWMRSP----------------------------VAGGKVFRQ-PSP-----
------------------------------------------------------------
----------------VVPPTKMVW----D----CQD---------GGGDD---------
-----NRQGFKD--LG--------------------EKEISFRDNTKITVA---------
-------------------------EMN---------GDGKEGE-VGS------------
---------KQEMPKAIVMVRLILIVVGRKLSRNPNTYSSILGLLWSLISFKWNVGMPSL
VKYSIKIISDAGLGMAMFSLGLFMALQPRIIACGTKRATMGMVIRFLCGPVIMST-ASIA
LGLRGAKLHAAIVQAALPQGIV--PFVFAREYGLHPDILSTGVIFGMLVSLPVTLLYYIL
LGI---
>MtPIN6
MVTREDLYNVMCAMVPLYFAMLVAYGSVKCCKMFTPDQCSGINRFVAVFAVPVLSFHFIS
LNNPYQMDTKFILADTISKLLVLFFLTIWAI----FFT------K--------G----SL
DWVITLFSVATLPNTLVMGIPLLQAMYGDFTQSLMVQLVVLQCIIWYTLLLFLLEYRAA-
--KLLIKSQFPGTTAAS-ITKISLDDDVISL--YSHDAPLTTQSETDENG---RIKVRIR
RSI-SS-------APPES--TS-SLGK------------S---F-TPTR--LSNLSNADI
FSIN------TP------------------------------------GNF-LDNM----
--TSP---QLSGYAS------TDA---YS--LQ--------PTPRASNFNEMEIV-----
---GGGTPVWGRSP----------------------------VAGGRVLDG---------
------------------------------------------------------------
--------------------GMVVW----ESPEKWRG---------DG------------
------GHGCKDITMS--------------------DKEISFRDSLKVSVA---------
------------------------GE-V---------VDPKDQI-ASS------------
----------PKMPYAFVMLRLILIVAGRKLSRNPNTYSSLLGLLWSLISFKWNIEMPSL
IKSSIKIISDAGLGMAMFSLGLFMALQPRIIACGTKRAAMGMAIRFLFGPLVMSL-SSIA
VGLRGKKLHTAIVQAALPQGIV--PFVFAREYGLHPDILSTGVIFGMLISLPITLIYYIF
LGL---
>BraPIN1
MITGTDFYHVMTAMVPLYVAMMLAYGSVKWWRIFTPDQCSGINRFVALFAVPLLSFHFIS
TNNPYAMNLRFIAADTLQKLIVLALLTLWSH----LSR------N--------G----SL
EWTITLFSLSTLPNTLVMGIPLLKGMYGDESGSLMVQIVVLQCIIWYTLMLFMFEYRGA-
--RILITEQF-PDTAGA-IASIVVDPDVVSL--DGRRDMIETEAEVKEDG---KIHVTVR
RSN-AS---------RSD-IYS----------RRSM---GFSST-TP-R--PSNLTNAEI
YSLQSSR-NPTP--------------------RG---------SSFNHTDFYSMV-----
-G------RSSNFAA------GDV---FGGPGP-VVRTGA--TPRPSNYEED--------
--------------------------------KAA-------AAGGNKYPA-PNPAMAAA
-PP---------------------KPGK---------------------KQQ--------
-QQGKGE--------DGKDLHMFVWSSS-ASPVSDVF--G-------NGA-----EYNVD
A-----A-AVKDVRVA--VA--SP--RK---------GD-G----RKEKGE---------
--DYV-ERDEFSFGN-KGMA----GERD-AEA-GDE-KDQGNAG----------------
--GVVA---ATAMPPTSVMTRLILIMVWRKLIRNPNTYSSLIGLVWSLVCFRWNFEMPAI
IMKSIAILSDAGLGMAMFSLGLFMALQPRIIACGNKRASFAMAVRFLTGPAVMAA-ASIA
VGLRGKLLHVAIVQAALPQGIV--PFVFAKEYSVHPDILSTAVIFGMLIALPITLVYYIL
LGL---
>PtPIN6b
MITADDFYKVMCAMVPLYFAMLVAYGSVKWYKIFTPEQCSGINRFVAVFAVPVLSFHFIA
QNNPYQMDTKFILADTLSKVLALVLLSVWAV----FFN------G--------E-----F
DWLITLFSVATLPNTLVMGIPLLKAMYGDFTQSLMVQVVVLQCIIWYTLLLFLFEYRAA-
--TLLIKAQFPGPTAAT-ISKIELDDDVISL--DGRD-PLRTESETDGNG---RIRVRIR
RST-SS-------A-PDSALSS-SIC-----------------L-TP-R--PSNLSNAEV
FSVN------TP-----------VPLHEYHGYNGHFSHGPNNEIVLCNGDL-GLAY-RS-
-GTSP---RLSGYAS------SDA---YS--LQ--------PTPRASNFNELDLTN----
---ATNTPFWVRSP----------------------------VA-GKIYRQ-PSP-----
------------------------------------------------------------
----------------AT----LMMF---ES-----------------------------
-------------------------------------KEISFRDSCKMPAP---------
-------------------------E-E---------SNSKESV-SN-------------
----------QEMPHAIVMIRLILVVVGRKLSRNPNTYSSVLGLLWSLASFKWNVGMPSL
VKYSIKIISDAGLGMAMFSLGLFMALQPRIIVCGKKRATMAMAIRFICGPIVMST-TSVA
VGMRGVRLRAAIVQAALSQGIV--PFVFAREYGLHPDIMSTGVIFGMLVSLPVTLIYYIF
LGL---
>PtPIN6a
MITAGDFYKVMCAMVPLYFAMLVAYGSVKRYKIFTPEQCSGINRFVAVFAVPVLSFHFIA
QNNPYQMDTRFIMADTLSKVLVLVLLSIWVI----FFN------G--------G-----L
DWLITLFSIATLPNTLVMGIPLLKAMYGDFTQSLMVQVVVLQCIIWYTLLLFLFEYRAA-
--TLLIKTQFPGPKAAS-ISKIELDNDVISL--DGRD-PLRTESETDGNG---RLRVRIR
RST-SS-------A-PDSALSS-SIC-----------------L-TP-R--PSNLSNAEV
FSVS------TP-----------APLQEYHGYNGRFSHGPNNEIMLCNGDL-GFGYHRS-
-GTSP---RLSGYAS------SDA---YS--LQ--------PTPRTSNFNEWDLTN----
---ATNTPFWARSP----------------------------VA-GKISRH-PSP-----
------------------------------------------------------------
----------------AVPELRLVWG---ESPVMCPN---------GGGKE---------
--------------IA--------------------EKEISFRDSCKMPAP---------
-------------------------E-E---------TNSKEAV-TS-------------
----------QEMPHAIVMLRLILLVVGRKLSRNPNTYSSVLGLLWSLVSFKWNVGMPSL
VKYSIKIISDAGLGMAMFSLGLFMALQPRIIVCGKKRATMAMAIRFICGPVVMST-ASLA
VGMRGERLRAAIVQAALSQGIV--PFVFAREYGLHPDIMSTGVIFGMLVSLPVTLLYYIF
IGL---
>CarPIN6
MITGNEFYKVMCAMTPLYFAMFVAYGSVKWWKIFTATQCSGINRFVSVFAVPILSFHFIS
QNNPYKMDTMFILADTLSKIFVFVLLSLWAF----FFK------S--------G----GL
DWLITLFSIATLPNTLVMGIPLLQAMYGDYTQNLMVQLVVLQCIIWYTLLLFLFELRAA-
--RLLIRAEFPGQAAGS-IAKIQVDDDVISL--DGMD-PLRTETETDVNG---RIRLRIR
RSV-SS-------V-PDSVMSS-SLC-----------------L-TP-R--ASNLSNAEI
FSVN------TPNNRFFNGGGGSGTLQ---FYNG------SNEIMFCNGDLGGFGFTRPG
YGASP--RRLSGYAS------SDA---YS--LQ--------PTPRASNFNELDLN-----
---GNSTPVWMKSP----------------------------VA-GRIYRQ-SSP-----
------------------------------------------------------------
---------------------KMIW----ESGQ---------------------------
------RHVAKDH-IN--V----------------PEKEISFRDALKAAPQITAA-----
----------------GGGG-ASMEE-G---------AAGKDTT-PMAVIG---------
---------KQEMPSAAVMVRLILTVVGRKLSRNPNTYSSLLGLIWSLISFKWNIAMPNI
VAFSIKIISDAGLGMAMFSLGLFMALQPKMIPCGTKKATIGMLIRFISGPLFMAA-ASLL
VGLRGSRLHAAIVQAALPQGIV--PFVFAREYGLHPDLLSTLVIFGMIVSLPVTILYYVL
LGL---
>VvPIN6
MISADDFYKVMCAMVPLYFAMLVAYGSVKWCKIFSPEQCSGINRFVAVFAVPVLSFHFIS
QNNPYEMDTKFIVADTLSKLLVLVLLSVWAI----LFK------G--------G-----L
DWLITLFSLATLPNTLVMGIPLLNAMYGDFTQSLMVQLVVLQCIIWYTLLLFLFEYRAA-
--TLLIKNQFPGSTAAS-ISKFEIDGDVISL--DGRD-PVRTESEIDGNG---RIRVRIR
RST-SS-------A-PDSALSS-SMG-----------------I-TP-R--ASNLSGAEI
FSVN------TP-----------APLH-------------D-------------------
----P---RLSGYAS------SDA---YS--LQ--------PTPRASNFNELDTTTI---
--TTTNTPFWVRSP----------------------------VA-GKVYRQ-QSP-----
------------------------------------------------------------
----------------AFSGVRMVW----ESPGKCNG---------GGGE----------
------RQGCKDV-VG--------------------EREISFRDSSKFPVA---------
-------------------------E-E---------EDPKATA-TG-------------
----------QDMPRTHVMLRLILTMVGRKLSRNPNTYSSVLGLLWSLISFKWNVGMPSL
VKYSIKIISDAGLGMAMFSLGLFMALQPRIIACGTKRATMGMGIRFICGPILMSA-ASIA
VGLRGVRLHAAIVQASLPQGIV--PFVFAREYGLHPDILSTGVIFGMLVSLPVTLLYYIL
LGL---
>BolPIN6
MITGSEFYKVMCAMAPLYFAMFVAYGSVKWWKIFTAEQCSGINRFVSVFAVPILSFHFIS
QNNPYKMDMMFIIADTLSKVMVFVLLSLWAI----LFK------S--------G----GL
DWLITLFSVATLPNTLVMGIPLLQAMYGEYTQNLMVQLVVLQCIIWYTLLLFLFELRAA-
--RLLIRTEFPGQAAGA-ITRIQVDDDVISL--DGMD-PLRTETETDING---RVRLRIR
RSI-SS-------V-PDSVVSS-SLC-----------------L-TP-R--ASNLSNAEI
FSVN------TP-NRFFNGGGGSGALQ---FYNG------NNEIMFCNGDLGGFGFTRPG
CGVSP--RRLSGYAS------SDA---YS--LQ--------PTPRASNFNELDVN-----
---GAGTPVWMKSP----------------------------AA-GKIYRHAASP-----
------------------------------------------------------------
---------------------KMTW----ESGQ---------------------------
------RHVGKDS-IN--------------------EKEISFRDALRAAPPPTAA-----
-----------------GVA-CSMEE-G---------AAGKETA-PVAAIG---------
---------RQEMPSAALMVRLILTVVGRKLSRNPNTYSSIIGLVWSLISFRWNIALPDI
VAFSIKIISDAGLGMAMFSLGLFMALQPKMIACGAKKATLGMLIRFISGPAFMAA-ASVL
VGLKGSRLHAAIVQAALPQGIV--PFVFAREYGLHPDLLSTLVIFGMMVSLPVTILYYVL
LGL---
>GmPIN6
MITGEDLYKVMCAMVPLYFAMLVAYGSVKWCKMFTPDQCSGINRFVAVFAVPVLSFHFIS
MNNPYQMDARFIVADTLSKLVVLLFLSLWAI----FFP------G--------G----SL
DWLITLFSLATLPNTLVMGIPLLQAMYGDFTQSLMVQLVVLQCIIWYTLLLFLFEYRAA-
--TVLIQRQFPGPTAAS-IAKFEVDGDVISL--DGHDMPLRTESETDDQG---RIRVRIR
RSV-SS-------V-PET--NS-SIGG------------NTAVV-TP-R--PSNLSNADI
FSIN------TP-----------LHLH-----DG-------------GGDF-AAG-----
--ASP---HLSGYAS------SDA---YS--LQ--------PTPRASNFNEME-------
----ASTPVWGRSP----------------------------VSAGRGCQQ-SSP-----
------------------------------------------------------------
-------------------VARVVW----GSPGKCLG---------VE------------
------RQGCKDI-MS--------------------DKEISFRDSTKVS-----------
-------------------------K-P---------ADPKDTV-ASS------------
----------QKMPHAFVMMRLILVVVGRKLSRNPNTYSSVLGLLWSLISFKWNMEMPSL
IKASVKIISDAGLGMAMFSLGLFMALQPRIIACGTKRAVMGMVIRFMCGPLVMSA-SSIS
IGLRQERLHTAIVQAALPQGIV--PFVFAREYGLHPDILSTGVIFGMLISLPITLLYYIF
LGL---
>GrPIN8
MISLADVYHVIAATVPLYFAMILAYVSVKWWKLFTPEQCAGINKFVAKFSIPLLSFQVIS
ENNPYKMNLKLILADFLQKLLAFLVLFALTK----LSS------R--------G----GL
SSIITGLSLSTMPNTLILGIPLLRAMYGDKSATLLAQIVVLQSLIWYNLLLFLFELNAT-
--KAAS--------ETT-------------------------------------------
---------------------------------------------------VAV------
------------------------------------------------------------
--------------------------------------------SQASGGEE--------
------------------------------------------------------------
------------------------------------------------------------
------------------------------------------------------------
----------------------AP-------------EE-AQ---GKEGGE---------
-------------------------ETQ--------------------------------
---------TRA---RKSKTMLIFLTVGKKLMANPNTHATLLGLIWASIQFRWNIKFPAI
VEKSIAILSSGGLGMAMFSLGLFMASRPSIIACGIRMATVAMIMKFIAGPALMAA-ASTT
LGLKGKLLRVAIVQAALPQGIV--PFVFAKEYNVHPDILSTGVIFGMLIALPVALVYYLL
LAL---
>BraPIN8
MISWIAIYHVLEATVPLYVAMILAYLSIKWWKLFTPEQCSGINKFVAKFSIPLLSFQVIS
TNNPYDMNLKLILADILQKLLALLGFAAISR----ACC------A--------E----KF
DWLITGFSLSTLPNTLIVGIPLLKGMYGDEALNLISQIVVLQSLIWYTLLLFLLEFRAA-
--KGIV--------PTT-------------------------------------------
---------------------------------------------------SS-------
------------------------------------------------------------
---------------------------------------------EITAEEE--------
------------------------------------------------------------
------------------------------------------------------------
------------------------------------------------------------
----------------------PG-------------TL-GT---TQQRYQ---------
-------------------------EGQ--------------------------------
---------AKGVSAKCSSAFNFLLVVGKKLVMNPNMYACLIGLIWALVSFRWQIQLPVI
ISNSIRILSDGGLGMAMFSLGLFTALQTKIIVCGTKRMLLSLGIRFFLGPALMVI-SSYA
VGMRGILLKVAIVQAALPQGIV--PFVFAKEYNLHADILSTAIIVGMMVAVPAALAYYFV
LDQPRF
>GmPIN8a
MISLADAYHVVASTVPLYVTMILAYISVKWWKIFTPDQCSGINKFVAKFSIPLLSFQVIS
SNNIYKMSLKLIYADFLQKLLAFLVLIAITK----ISG------R--------G----GL
KWIITGLSITTLPNTLILGIPLVKAMYKSEAVVLLAQIIFLQSMIWYNLLLFLYELDAV-
KTRPTA--------AAS-------------------------------------------
---------------------------------------------------SS-------
------------------------------------------------------------
---------------------------------------------QGSGETD--------
------------------------------------------------------------
------------------------------------------------------------
------------------------------------------------------------
----------------------TG-------------RE-VQ---SKGEED---------
-------------------------AEP--------------------------------
----------RI--KRKRKVLLILVTVGKKLIKNPNTYATLLGFIWSSIKFRWGLHMPEV
VSQSIEILSNGGLGMAMFSLGLFMASQSSIIACGPRMAMVAIGLKVVLGPTLMAV-ASFV
IGLRDTLFKVAIVQAALPQGIV--PFVFAKEYNVHPAVLSTAILLGMLIALPVELAFYFL
LAI---
>MtPIN8a
MISLANVYHVITTTVPLYVTMILAYVSVKWFKIFTQEQCSGINKFVAKFSIPLLSFQVIS
SNNIYKMSLKLMFSDFIQKLLAFVLLTAIIK----ISG------K--------G----GL
KWIITGFSLSTLPNTLILGIPLLKAMYKDEAIVLLAQIVFLQSMIWYNLLLFLYEFDAA-
--KNML--------SAP-------------------------------------------
---------------------------------------------------PS-------
------------------------------------------------------------
---------------------------------------------QDTGESE--------
------------------------------------------------------------
------------------------------------------------------------
------------------------------------------------------------
----------------------SA-------------SE-IQ---SKREED---------
-------------------------EEP--------------------------------
---------VGT--KRKMKIFPILVTVGKKLIRNPNTFASLIGIIWSSIQFRWGIHMPQV
INHSIELLSNGGLGMAMFSLGLFMASQSSIIACGPRNTVVAIGLKVLVGPALMAL-ASIV
IGLRNTLFKVAIVQAALPQGIV--PFVFAKEYNVHPSILSTAILLGMLIALPVELAFYFL
LAL---
>GmPIN8b
MISLADAYHVVAATVPLYVTLILAYISVKWWKIFTPDQCSGINKFVAKFSIPLLSFQVIS
SNNIYKMSLKLMYADFLQKLLAFLLLIAITK----ISG------R--------G----GL
KWIITGLSLTTLPNTLILGIPLMKAMYKGEAVVLLAQIIFLQSMIWYNLLLFLYELDAVN
KTRPTA--------AAP-------------------------------------------
---------------------------------------------------PS-------
------------------------------------------------------------
---------------------------------------------QGSGETD--------
------------------------------------------------------------
------------------------------------------------------------
------------------------------------------------------------
----------------------TA-------------RE-VQ---SKREED---------
-------------------------AEP--------------------------------
----------RI--KRKMKVMLILVTVGKKLIRNPNTYATLLGFIWSSIQFRWGLHMPEV
VNQSIEILSNGGLGMAMFSLGLFMASQSSIIACGPRMTMVAIGLKVVLGPALMAV-ASLV
IGLRDKLFKVAIVQAALPQGIV--PFVFAKEYNVHPAVLSTAILLGMLIALPVELAFYFL
LAI---
>PtPIN8
MISAADVYHVVTATVPLYFAMILAYISVKWWKLFTPDQCAGINKFVAKFSIPLLSFQVIS
GINPYKMNLKLIFADFLQKLLALLVLTALAK----ISS------R--------G----RL
NWIITGLSLSTLPNTLILGIPLLRAMHGAEAEPLLSQIVGLQSLIWYNLLLFLFELNAT-
--KEAT--------VAP-------------------------------------------
---------------------------------------------------SS-------
------------------------------------------------------------
---------------------------------------------ESTGDLE--------
------------------------------------------------------------
------------------------------------------------------------
------------------------------------------------------------
----------------------AL-------------QE-AQ---HKD--D---------
-------------------------EGV--------------------------------
---------QRR--TRKVKAMVILLTVGRKLMSNPNFYATLVALIWASIHSRWGVNLPDI
VDKSVRILSTGGLGMAMFSLGLFMASRPSIIACGIRMAMVAMAMKFIVGPALIAV-ASIA
VGLKGTVLKVAIVQAALPQGIV--PFVFAKEYNVHPDTLSTGVIFGMLISMPIALAYYSL
LAL---
>AcoPIN8
MFSLINVYHVFEATVPLYTTMILAYLCIKWCNLFTPEQCSGINKFVAKISVPLLSFQVIS
ANNPYQMNIKLLLSDMLQKLFALLAFAVLSK----ALC------R--------N----AF
DWLITGFSLSTLPNTLIVGIPLIKGMYGDEAVKFLSQIVVLQSVVWYTLLLCLFEFRAA-
--KVIA--------AAT-------------------------------------------
---------------------------------------------------PT-------
------------------------------------------------------------
---------------------------------------------RNT------------
------------------------------------------------------------
------------------------------------------------------------
------------------------------------------------------------
------------------------------------------------------------
------------------------------------------------------------
---------------------------GRKLMINPNTYASLAGLLWALISFRWGIKLPSI
ISSCITILSDGGLGMAMFSLGLFTASQSNIIACGTWMMILSMGIRFIVGPALMAM-SSYA
IGMRGILLKVAIVQAALPQGIV--PFVFAKEYGVQPDIMSTGVIIGMVVAVPVALAYNFL
LDTK--
>VvPIN8
MISLADVYHVVAATIPLYFVMILAYISVKWWKIFTPEQCSGINKFVAKFSIPLLSFQLIS
ENNPYQMNMRLILSDFLQKLLALILLATIAK----INS------R--------G----SL
TWVITGLSLSTLPNTLILGIPLLKAMYGDKAAGLLSQIVVLQSLVWYNLLLFLFELNAM-
--KAVS--------ATT-------------------------------------------
---------------------------------------------------PL-------
------------------------------------------------------------
---------------------------------------------EAAVELE--------
------------------------------------------------------------
------------------------------------------------------------
------------------------------------------------------------
----------------------AP-------------QE-AQ---PKEERE---------
-------------------------EGK--------------------------------
---------TTA--TRKTKTMLILRIVGRKLMMNPNTHATIVSLIWACIRFRWNVKLPGV
VDDSISILSKGGLGMAMFSLGLFMASRPSIIACGTRLAVLAMGMKFLVGPAIMAASASIT
LS-RGTLFKVSIVQACLPQGIV--PFVFAKEYDVHPDILSTGVIFGMLIALPIALVYYFL
LAL---
>MtPIN8b
MISLIDVYHVVTATVPLYVTMLLAYICVKWWKLFTPDQCAGINKFVANFSVPLLSFQVIS
SNNIYKMSLKLIYADCVQKFLAFLVLIVIIK----ISDI-----R--------G----GL
KWIITGLSLSTLPNTLILGIPLMKAMYKDESDFLLPQIIFLQSMIWYNLLLFLHELDAAI
PARTMP--------AAQ-------------------------------------------
---------------------------------------------------PS-------
------------------------------------------------------------
---------------------------------------------HETGDSE--------
------------------------------------------------------------
------------------------------------------------------------
------------------------------------------------------------
----------------------SS-------------VE-VQ---SKEEDE---------
-------------------------GRE--------------------------------
---------TRP--ERKTRILIILMKVGKKLIMNPNTYATFIGLIWASIHFRWGVDMPDV
VNQSITILSSGGLGMATFSLGLFMASNSSIIACGPKMTMVSMGLKFLFGPALMAV-ASIV
IGLRDTMLKVAIVQAALPQGIV--PFVFAREYNVHPAVLSTGVLLGMLIALPVALIYYLL
LSI---
>CarPIN8
MISWLDIYHVVSATVPLYVSMILGYVAAKHLELFTPEQCAGINKFVAKFSIPLLSFQIIS
QNNPFKMSLKLILSDVLQKFLALVVLGLVLR----FWHPTGGRGG--------G----KL
GWVITGLSISVFPNTLILGIPILTAIYGDEAESILRQIVVLQSLIWYSILLFLFELNAA-
--RAKT--------SPG-------------------------------------------
---------------------------------------------------ASSN-----
------------------------------------------------------------
------------------------------------------IDHAVNIEEE--------
------------------------------------------------------------
------------------------------------------------------------
------------------------------------------------------------
----------------------PK-------------EE-EE---EEEEEE---------
-------------------------EEE--------------------------------
---------AAIVRTRSTGTMKVVLKAWRKLIINPNTYATLIGIIWAILHFRLGWKLPEM
IDKSIHMISDGGLGMAMFSLGLFMASQTSIIACGAKMAMITMILKFVLGPALMIA-SVFS
FRLRGNLFKVAILQAALPQGVV--PFVFAKEYNLHPEIVSTGVIFGMLIALPTTLAYYFL
LDI---
>PtPIN3
MIGWADIYKVVVAMVPLYVALMLGYGSVRWWKVFTPEQCGAINRFVCYFTLPFFTFEFTA
HVDPFKMNYLFIGADAISKLIIVVVLAVWAK----WSG------K--------G----SY
GWSITSFSLCTLTNSLVLGVPLIKAMYGPTAVDLVVQSSVIQSIIWLTMLLLVLEFRRS-
GL--------------G-VSSS----------------NPDKDLEGNA------------
DSTVSS------------------------------------------R--PA-------
------------------------------------------------------------
---------------------------FW-----C-------------------------
------------------------------------------------------------
------------------------------------------------------------
------------------------------------------------------------
------------------------------------------------------------
------------------------------------------------------------
----------------------LMKTVGVKLAMNPNSYACIIGLVWAFIAKRWRFEMPSI
MEGSILIMSKTGTGTAMFSMGIFMALQEKVIACGASLTVIGMVLRFIAGPAAMAI-GSIA
VGLRGDVLRVAIIQAAFPQAII--SFIFAQEYGLHAEVLSTAVIFGTIVALPVLIAYYAI
LDFVH-
>PtPIN5b
MIGWADIYKVVVAMVPLYVALMLGYGSVRWWKVFTPEQCGAINRFVCYFTLPFFTFEFTA
HVDPFKMNYLFIGADAISKLIIVVVLAVWAK----WSG------K--------G----SY
GWSITSFSLCTLTNSLVLGVPLIKAMYGPTAVDLVVQSSVIQSIIWLTMLLLVLEFRRS-
GL--------------G-VSSS----------------NPDKDLEGNA------------
DSTVSS------------------------------------------R--PA-------
------------------------------------------------------------
---------------------------FW-----C-------------------------
------------------------------------------------------------
------------------------------------------------------------
------------------------------------------------------------
------------------------------------------------------------
------------------------------------------------------------
----------------------LMKTVGVKLAMNPNSYACIIGLVWAFIAKRWRFEMPSI
MEGSILIMSKTGTGTAMFSMGIFMALQEKVIACGASLTVIGMVLRFIAGPAAMAI-GSIA
VGLRGDVLRVAIIQAAFPQAII--SFIFAQEYGLHAEVLSTAVIFGTIVALPVLIAYYAI
LDFVH-
>VvPIN5
MIGWEDVYKVVVAMLPLYVALVLGYGSVKWWRIFTPDQCDAINRLVCYFTLPLFTFEFTA
HVDPFKMNYLFIGADAVSKLIIVLVLALWAK----CSS------K--------G----SY
CWSITSFSLATLTNSLVVGVPLIKAMYGPLGVDLVVQSSVVQAIIWLTLLLFVLEFRRT-
GT--------------G-ISSNTTMGDSGVI-----EVEPGKDLETN-------------
EMVVST------------------------------------------R--LS-------
------------------------------------------------------------
---------------------------FW-----S-------------------------
------------------------------------------------------------
------------------------------------------------------------
------------------------------------------------------------
------------------------------------------------------------
------------------------------------------------------------
----------------------LMRKVWLKLAQNPNSYACIIGIVWAFIANRWHFEMPSI
MEGSILIMSRAGTGTAMFSMGLFMAMQEKIIACGTTLTVFGMVLRFIAGPAAMAI-GAIA
VGLHGDVLRIAIIQAAVPQSIT--SFIYAKEYGLHADVLSTAVIFGMIVSLPLLVGYYAV
LEFLN-
>CarPIN5
MISFGDAYKVIEAMVPLYVALILGYGSVKWWNIFTRDQCDAINRLVCYFTLPLFTIEFTA
HVDPFNMNYRFIAADVLSKAIIVTVLAFWAK----YSN------K--------G----SY
SWSITSFSLCTLTNSLVVGVPLAKAMYGKQAVDLVVQSSVFQAIVWLTLLLFVLEYRRA-
GF-----------------SSNGSGD----------SKVENINIESGKR----------E
TVVVGE------------------------------------------E--KS-------
------------------------------------------------------------
---------------------------FL-----E-------------------------
------------------------------------------------------------
------------------------------------------------------------
------------------------------------------------------------
------------------------------------------------------------
------------------------------------------------------------
----------------------VMSLVWWKLAMNPNCYSCILGIAWAFISNRWHLAMPGI
LEGSILIMSKAGTGTAMFNMGIFMALQEKLIVCGTSLTVMGMLLKFIAGPAAMAV-GSIA
FGLHGDVLRVAIVQAALPQSIT--SFIFAKEYGLHADVLSTAVIFGMLVSLPVLVAYYAA
LEFIH-
>GmPIN5a
MIGWEDVYKVVVAVVPLYFALLLGYGSLKWWNIFTKEQCEAINKLVCYFTLPLFIFEFTA
HIDPFKMNFSFIAADTISKFIIMVVLALWAK----CTP------K--------C----TF
CWSIISFSLCNLTNAVVVGVPMVKPMYGALGVDLVVQSSVLQATIWLPLLLFVMEFWRT-
GIEG---------------TTTTTVKPRSKTMINKNEGGGGKDVE----AVDVKEELMLE
ESVT-S------------------------------------------R--LP-------
------------------------------------------------------------
---------------------------FC-----K-------------------------
------------------------------------------------------------
------------------------------------------------------------
------------------------------------------------------------
------------------------------------------------------------
------------------------------------------------------------
----------------------VMKLVWRKLATNPNSYGCVIGISWAFISNRWNLEMPSM
LEGSIQIMSKAGTGTAMFSMGIFMALQEKLIACGPSMTLIGLVLKFIAGPAATAI-GAIA
VGLRGDVLRVVIIQAAVPQSIT--SFIFAKEYGLHPEVLSTAVIFGMIVSLPVLVAYYAI
LEFVH-
>MtPIN5
MIGWEDVYKVIVAVVPLYFALILGYGSVRWWKIFTREQCDAINKLVCYFTLPLFAFEFTA
HIDPFKMNFLFIGADTLSKLIIVAVIALWAK----CSS------K--------V----SY
SWSITSFSLCTLTNSLVVGIPMVKPMYGPMGVDLVVQASVVQAIIWLTLLLFVLEFRRT-
GIEGTITTLK-PK-ASS-ISNVTCEG------------EESKDVEANNI-----------
VEYTSS------------------------------------------R--LP-------
------------------------------------------------------------
---------------------------FL-----Q-------------------------
------------------------------------------------------------
------------------------------------------------------------
------------------------------------------------------------
------------------------------------------------------------
------------------------------------------------------------
----------------------LMKRVWLKLIANPNSYGCVIGISWAFISNRWNLELPSM
VEGSILIMSKAGTGTAMFSMGIFMALQEKVISCGPSLTVFGLVLKFIAGPAAMAI-SAFI
VGLRGDVLRIAIIQAAVPQSIT--SFIFAKEYELHAEVLSTAVIFGMIVSLPILVAYYAI
LEFVH-
>GmPIN8c
MISLADVYHVVTATVPLYVTMFLAYISVKWWKLFTPEQCSGINKFVANFSVPILSFQVIS
SNNIYKMSLKLVYADVVQKLLAFLVFTAIIR----IKD------R--------G----GL
KWIITGLSLSTLPNTLILGIPLMKAMYRDEASLLLPQIIFLQSMVWYNLLLFLHELDAAI
PARTMP-------VVAP-------------------------------------------
---------------------------------------------------PS-------
------------------------------------------------------------
---------------------------------------------QDTGDSE--------
------------------------------------------------------------
------------------------------------------------------------
------------------------------------------------------------
----------------------TS-------------LE-IQ---SKEEEE---------
-------------------------EAE--------------------------------
---------HRT--QSKTRMLLILMKVGNKLIINPNTYATFIGLIWASIHFRWGVDMPDV
VNQSIEILASGGLGMATFSLGLFMASSNRIIVCGPRMTLVAMGLKFLAGPAIMAV-ASIV
IGLRDRMLKVAIIQAALPQGIV--PFVFAREYNVNPGILSTGVLLGMLMALPVALTYYLL
LSLY--
>GrPIN5
MIGWEDVYKVVVAMVPLYVALMLGYGSVKWWGIFTPEQCDAINRLVCYFTLPLFAVEFTS
HIDPFEMNYRFIGADTISKLVIVGVLAIWAK----CSS------K--------G----SY
CWSITSFSLSTLTNALVVGVPLMRAMYGETGVDLVVQSSVIQAIIWLTFLLFVLEFRRS-
GV--------------S-IASAAATKDGG---------EQEKDVEGNTN----------G
DGGVSS------------------------------------------R--PS-------
------------------------------------------------------------
---------------------------FW-----Y-------------------------
------------------------------------------------------------
------------------------------------------------------------
------------------------------------------------------------
------------------------------------------------------------
------------------------------------------------------------
----------------------LLKVVGMKLASNPNSYACVIGLAWAFVANRWHFEMPSI
MEGSILIMSKAGTGTAMFSMGTFMALQEKIIACGTSLTIFGMVLRFIAGPAAMAI-GAIA
VGLHGDVLRVAIIQAALPQSIT--SFIFAKEYGMHAEVLSTAVIFGTIVSLPVLVAYYAI
LEFIN-
>AmtPIN5
MIGLRDVYLVLSAMVPLYIPLGLGYGSVRWWGVLNPEHCNGINRVVALFTLPLFTFNFTA
SIDPFTMNFRFLGADALSKVFVVAAVALWAKTRGTCCK------G--------P----AC
SWAITGFSLSTLTNTLVVGVPLLKAMYGGIAQDLVVQVSVIQAIVWLSILLFVLECRSS-
CINGGV----------V-VASETVGNEGS---------HVAVDVAGTDTGV--------K
VVQVHK------------------------------------------R--PS-------
------------------------------------------------------------
---------------------------LG-----S-------------------------
------------------------------------------------------------
------------------------------------------------------------
------------------------------------------------------------
------------------------------------------------------------
------------------------------------------------------------
----------------------LMKVVWRKLALNPNSYASIVGVIWAFISSRWHFSMPLL
MENSVSMMAKAGSGMAMFSMGLFMASQEKLIGCGPSLTVLSMVLRFLAGPAAMAV-ASIA
VGLHGDVLHIAIIQAALPQSIT--SFIYAREYGLHAEVLSTAVIFGMLVSLPVLIAYYVV
LELLR-
>PtPIN5a
MIGWEDVYKVVVAMVPLYVALVLGYGSVRWWKVFTPEQCGAINRFVCYFTLPLFTFEFTA
HVDPFKMNYRFIGADAVSKVIIVVVLAFWAK----CSS------K--------G----SY
SWSITSFSLCTLTNSLVVGVPIIKAMYGPAAVDLVVQSSVIQAIIWLTLLLLVLEFRRT-
GL--------------G-FSSN----------------NSDKDLEGSV------------
DNTESS------------------------------------------R--PA-------
------------------------------------------------------------
---------------------------FW-----C-------------------------
------------------------------------------------------------
------------------------------------------------------------
------------------------------------------------------------
------------------------------------------------------------
------------------------------------------------------------
----------------------LMRTVWVKLAMNPNSYACIIGLVWAFISNRWHFEMPAM
MEGSILIMSKAGTGTAMFSMGIFMALQEKVISCGASLAVIGMILRFIAGPAAMAI-GSIA
VGLQGDVLRVAIIQAALPQSIT--SFIFAKEYGLHAEVLSTAVIFGMLAALPVLITYYAI
LEFVP-
>GmPIN5b
MIGWEEVYKVVVAVVPLYFALLLGYGSLKWWNIFTREQCEAINKLVCYFTLPLFIFEFTA
HIDPFKMNYSFIAADTISKFIIMVVLALWAK----CTP------K--------G----TF
SWSITSFSLCNLTNALVVGVPMVKPMYGALGVDLVVQASVIQATIWFPLLLFVLEFWRT-
GSEGT-----------T-ITTTTTLKPRPKTMIIDNESGGGKDVEATTVAIDVKEEMMLE
ESVTSS------------------------------------------R--LP-------
------------------------------------------------------------
---------------------------FC-----K-------------------------
------------------------------------------------------------
------------------------------------------------------------
------------------------------------------------------------
------------------------------------------------------------
------------------------------------------------------------
----------------------VMKLVWRKLATNPNSFGCVIGISWAFISNRWNLEMPSM
LEGSIQIMSKAGTGTAMFSMGTFMALQEKVIACGPSMTIIGLVLKFIAGPAATAI-GAIV
VGLRGDVLRVVIIQAAVPQSIT--SFIFAKEYGLHPEVLSTAVIFGMIVSLPVLVAYYAI
LEFVH-
>BolPIN5a
MISGGDVYKVIEAMVPLYVALISGYGSVKWWNIFTRDQCDAINQLVYYFTLPLFTIEFTA
HVDPFNMNYRFIAADVLSKIIIIAVLAFWAK----YSS------K--------G----SY
CWSITSFSLCTLTNSLVVGVPLAKAMYGQEAVDLVVQSSVFQAIVWLTLLLFVLELRRA-
GF-----------------SSNN--------------KVDDINIEGGRK----------E
TVVVRE------------------------------------------E--KS-------
------------------------------------------------------------
---------------------------FL-----E-------------------------
------------------------------------------------------------
------------------------------------------------------------
------------------------------------------------------------
------------------------------------------------------------
------------------------------------------------------------
----------------------VMSVVWLKLATNPNCYSCILGIAWAFISNRWHFEMPGI
IEGSILIMSKAGTGTAMFNMGIFMALQDKLIVCGTSLTAMGMVLKFIAGPAAMAI-GSIA
VGLHGDVLRVAIIQAALPQSIT--SFIFAKEYGLHADVLSTAVIFGMLVSLPVLVAYYAA
LEFIH-
